# Supplementary material for: Integrative phylogenomic and pangenome landscape of Bacillus: insights from 10,000 genomes into taxonomy, functional potential, and biotechnological applications
Source: World J Microbiol Biotechnol. 2026 Apr 10;42(4):191. doi: 10.1007/s11274-026-04933-x (PMC13068714; doi:10.1007/s11274-026-04933-x)
Supplement: Supplementary file 2 — (XLSX 1.49 MB) [file 11274_2026_4933_MOESM2_ESM.xlsx]

## Sheet: Table S1. Summary of representa
Table 1. Summary of representative bacterial pan-genome studies, including dataset size, curation criteria, and major findings
Study (reference)	Scale	Dataset (n) + QC/curation	Criterion	Key results
Chun et al. (2019) DOI: 10.1016/j.fm.2018.09.001	Group (B. amyloliquefaciens, B. velezensis, B. siamensis)	Retrieved 276 genomes (Oct 2017); removed 4 using CheckM (≥90% completeness; ≤10% contamination) = 272; ANI/DDH filtering retained 93 genomes: B. amyloliquefaciens (7), B. siamensis (5), B. velezensis (81).	BPGA/USEARCH (50% identity cutoff).	Heaps’ law (λ): 0.098, 0.125, 0.158 (open pan-genomes). Pan/core (including “soft core” in B. velezensis): 4,477/3,064; 4,397/3,066; 6,538/3,172 genes.
Wu et al., (2021) DOI: 10.1093/bib/bbaa013	Species (B. subtilis) with “high-quality” curation	Two datasets: “old” 89 (85 after filtering) and “new” 153 (149 after filtering). Stepwise removal of “confounding strains” (misclassified, divergent, reduced genomes, chimeric, high pseudogene content, etc.), yielding final representative sets of 64 (old) and 128 (new) strains.	Roary; hard-core threshold = 100% (for consistency between datasets), with additional thresholds also evaluated.	Final results (hard core 100%): 64 strains = core 2,822, accessory 3,867, unique 2,123 (total 8,812). 128 strains = core 2,521, accessory 6,192, unique 3,333 (total 12,046).
Yang & Gao. (2022) DOI: 10.1093/bib/bbac283	Species (E. coli) with “high-quality” curation	Started with 1,374 complete genomes (RefSeq; including Shigella); excluded 9 laboratory strains, 31 with high pseudogene content, and then highly similar strains based on ANI. Retained 665 strains after excluding highly similar genomes (illustrated with ANI ≥99.8%).	Prokka + Roary; core gene threshold of 99% for large datasets (to tolerate annotation errors).	Demonstrated that highly similar strains underestimate “unique genes” and recommended early exclusion. In the final dataset (665 strains): core (99%) = 298; total genes = 23,751; unique genes = 64,203 (Roary output).
Wang et al. (2024) https://doi.org/10.3390/microorganisms12050986	Group (“B. subtilis group”, 15 species)	2,091 RefSeq genomes; QC with CheckM (>90% completeness, ≤5% contamination) and GTDB-Tk curation; 2,072 genomes retained for pan-genome analyses.	Panaroo (--clean-mode strict, --corethreshold 0.99, etc.); core ≥99%, accessory 15–99%, rare <15%.	Reported open pan-genomes (λ ranging from 0.090 to 0.253 depending on species). For the combined pan-genome (2,072 genomes), 1,141 core genes shared across the group.
Neal et al. (2024) https://doi.org/10.1128/msystems.00923-24	Species (B. subtilis)	481 genomes after CheckM filtering (completeness >98%, contamination <3%, <100 contigs).	Prokka + pan-genome analysis (BGCFlow) + pan-reactome/pan-metabolic model; core genes defined as ≥99%.	Pan-genome: 20,315 gene families; 2,367 core and 17,948 accessory; open pan-genome. Pan-model: 2,315 gene clusters, 1,874 metabolites, 2,239 reactions; core reactions (≥99%) = 2,067.
This study	Genus (Bacillus, ~10k scale)	10,839 RefSeq genomes (Oct 2024); QC with CheckM (≥90% completeness, ≤5% contamination) and BUSCO (completeness ≥90%, duplication ≤5)= 10,625 genomes; 10,276 assigned to communities; 103 communities represented.	Prokka + Panaroo v1.5.2 for communities with ≥10 genomes (-c 0.95, -f 0.85, etc.); pan-genome “openness” and fluidity.	Pan-genome analyses performed for 48 communities (≥10 genomes), Examples: B. subtilis n=1,018 (α=0.747; fluidity=0.102) and B. cereus n=1,592 (α=0.663; fluidity=0.187). revealing a functional landscape with 135 antifungal genes and 15 secondary metabolite clusters.

## Sheet: Table S2. Initial metadata - Re
Table S2. Initial metadata - RefSeq (NCBI)
ID	Name
GCF_000009045.1	Bacillus subtilis subsp. subtilis str. 168
GCF_000015785.2	Bacillus velezensis FZB42
GCF_034478925.1	Bacillus licheniformis
GCF_000227465.1	Bacillus spizizenii TU-B-10
GCF_001050115.1	Bacillus smithii
GCF_004124315.2	Bacillus cabrialesii
GCF_000017425.1	Bacillus cytotoxicus NVH 391-98
GCF_019915265.1	Bacillus aquiflavi
GCF_020519665.1	Bacillus shivajii
GCF_001889165.1	Bacillus weihaiensis
GCF_012955605.1	Bacillus fonticola
GCF_002220285.1	Bacillus cereus
GCF_019396925.1	Bacillus amyloliquefaciens
GCF_000008445.1	Bacillus anthracis str. ''Ames Ancestor'''
GCF_001191605.1	Bacillus altitudinis
GCF_000017885.4	Bacillus pumilus SAFR-032
GCF_008244765.1	Bacillus safensis
GCF_002993925.1	Bacillus paralicheniformis
GCF_024296885.1	Bacillus paranthracis
GCF_004006435.1	Bacillus halotolerans
GCF_018739485.1	Bacillus mycoides
GCF_039519175.1	Bacillus atrophaeus
GCF_016605985.1	Bacillus toyonensis
GCF_020861345.1	Bacillus pacificus
GCF_023238325.1	Bacillus inaquosorum
GCF_008807735.1	Bacillus wiedmannii
GCF_031357045.1	Bacillus tropicus
GCF_003667885.1	Bacillus vallismortis
GCF_029772985.1	Bacillus stercoris
GCF_034055115.1	Bacillus sonorensis
GCF_030292135.1	Bacillus albus
GCF_004103615.1	Bacillus glycinifermentans
GCF_012225885.1	Bacillus tequilensis
GCF_012648005.1	Bacillus mojavensis
GCF_014042035.1	Bacillus haynesii
GCF_030908325.1	Bacillus swezeyi
GCF_001857925.1	Bacillus xiamenensis
GCF_009739945.1	Bacillus luti
GCF_023238245.1	Bacillus rugosus
GCF_030285945.1	Bacillus arachidis
GCF_001278705.1	Bacillus gobiensis
GCF_000161615.1	Bacillus thuringiensis serovar berliner ATCC 10792
GCF_000161455.1	Bacillus pseudomycoides DSM 12442
GCF_000262045.1	Bacillus siamensis KCTC 13613
GCF_000262755.1	Bacillus methanolicus PB1
GCF_002189605.1	Bacillus badius
GCF_001884235.1	Bacillus paramycoides
GCF_029894105.1	Bacillus aerius
GCF_001884065.1	Bacillus proteolyticus
GCF_001884045.1	Bacillus mobilis
GCF_036320425.1	Bacillus nitratireducens
GCF_000299035.1	Bacillus bingmayongensis
GCF_016908955.1	Bacillus mesophilus
GCF_001590835.1	Bacillus gaemokensis
GCF_002746455.1	Bacillus fungorum
GCF_000812025.2	Bacillus thermotolerans
GCF_000712595.1	Bacillus manliponensis
GCF_014207535.1	Bacillus benzoevorans
GCF_000285535.1	Bacillus timonensis
GCF_000746925.1	Bacillus clarus
GCF_002019795.1	Bacillus alkalicellulosilyticus
GCF_002797415.1	Bacillus alkalisoli
GCF_002797355.1	Bacillus xiapuensis
GCF_006494425.1	Bacillus dicomae
GCF_016908495.1	Bacillus pakistanensis
GCF_017832095.1	Bacillus capparidis
GCF_900117315.1	Bacillus massilionigeriensis
GCF_027706145.1	Bacillus changyiensis
GCF_008923265.1	Bacillus mesophilum
GCF_900156865.1	Bacillus sinesaloumensis
GCF_900098925.1	Bacillus massiliglaciei
GCF_900111815.1	Bacillus mediterraneensis
GCF_016908565.1	Bacillus tianshenii
GCF_001307105.1	Bacillus australimaris
GCF_000612805.1	Bacillus ndiopicus
GCF_900207585.1	Bacillus oleivorans
GCF_004358205.1	Bacillus salipaludis
GCF_001685015.1	Bacillus wudalianchiensis
GCF_000504145.1	Bacillus cihuensis
GCF_017939705.1	Bacillus suaedae
GCF_002797395.1	Bacillus solitudinis
GCF_009183655.1	Bacillus aerolatus
GCF_001243895.1	Bacillus testis
GCF_022809095.1	Bacillus kexueae
GCF_001375535.1	Bacillus niameyensis
GCF_001375515.1	Bacillus kwashiorkori
GCF_001244735.1	Bacillus andreraoultii
GCF_902168435.1	Bacillus marasmi
GCF_016908875.1	Bacillus ectoiniformans
GCF_023036475.1	Bacillus pinisoli
GCF_030813115.1	Bacillus horti
GCF_900156875.1	Bacillus dakarensis
GCF_037120725.1	Bacillus spongiae
GCF_016890225.1	Bacillus suaedaesalsae
GCF_025916425.1	Bacillus pretiosus
GCF_917563915.1	Bacillus rhizoplanae
GCF_000380245.2	Bacillus massiliigorillae
GCF_003318295.1	Bacillus taeanensis
GCF_001584325.1	Bacillus nakamurai
GCF_039522365.1	Bacillus carboniphilus
GCF_003581585.1	Bacillus salacetis
GCF_001742425.1	Bacillus solimangrovi
GCF_022808645.1	Bacillus litorisediminis
GCF_019042735.1	Bacillus alkalicola
GCF_001644195.2	Bacillus marinisedimentorum
GCF_014836955.1	Bacillus norwichensis
GCF_018332475.1	Bacillus sanguinis
GCF_020524495.1	Bacillus stratosphericus
GCF_031195075.1	Bacillus zhangzhouensis
GCF_037144555.1	Bacillus bombysepticus
GCF_000948175.1	Bacillus alveayuensis
GCF_020172065.1	Bacillus infantis
GCF_001516895.1	Bacillus coahuilensis p1.1.43
GCF_002860125.1	Bacillus canaveralius
GCF_030348325.1	Bacillus hominis
GCF_900104575.1	Bacillus tuaregi
GCF_037907705.1	Bacillus paramobilis
GCF_902375395.1	Bacillus rubiinfantis
GCF_022458745.1	Bacillus piscicola
GCF_030812995.1	Bacillus chungangensis
GCF_902374955.1	Bacillus massilioanorexius
GCF_013179555.1	Bacillus haikouensis
GCF_029537415.1	Bacillus subtilis
GCF_002055965.1	Bacillus subtilis
GCF_037914925.1	Bacillus subtilis
GCF_029027845.1	Bacillus subtilis
GCF_013009385.1	Bacillus subtilis subsp. subtilis str. 168
GCF_012931705.2	Bacillus subtilis subsp. subtilis str. 168
GCF_037414465.1	Bacillus subtilis subsp. subtilis str. 168
GCF_032681245.1	Bacillus subtilis subsp. subtilis str. 168
GCF_000789275.1	Bacillus subtilis subsp. subtilis str. 168
GCF_964017255.1	Bacillus subtilis subsp. subtilis str. 168
GCF_024917115.1	Bacillus subtilis subsp. subtilis str. 168
GCF_001697265.1	Bacillus subtilis subsp. subtilis
GCF_006741845.1	Bacillus subtilis subsp. subtilis
GCF_006088795.1	Bacillus subtilis subsp. subtilis NCIB 3610 = ATCC 6051 = DSM 10
GCF_000344745.1	Bacillus subtilis subsp. subtilis 6051-HGW
GCF_002117165.1	Bacillus velezensis
GCF_003431885.1	Bacillus velezensis
GCF_006094295.1	Bacillus cereus ATCC 14579
GCF_000007825.1	Bacillus cereus ATCC 14579
GCF_000196735.1	Bacillus amyloliquefaciens DSM 7 = ATCC 23350
GCF_002119445.1	Bacillus thuringiensis
GCF_022221345.1	Bacillus anthracis
GCF_000742895.1	Bacillus anthracis str. Vollum
GCF_022630555.1	Bacillus licheniformis
GCF_006094335.1	Bacillus licheniformis
GCF_000008425.1	Bacillus licheniformis DSM 13 = ATCC 14580
GCF_000011645.1	Bacillus licheniformis DSM 13 = ATCC 14580
GCF_038734075.1	Bacillus pumilus
GCF_900186955.1	Bacillus pumilus
GCF_000775975.1	Bacillus mycoides
GCF_022630575.1	Bacillus mycoides
GCF_029024805.1	Bacillus mycoides
GCF_000832605.1	Bacillus mycoides
GCF_000496285.1	Bacillus toyonensis BCT-7112
GCF_003148415.1	Bacillus inaquosorum
GCF_004116955.1	Bacillus vallismortis
GCF_041053155.1	Bacillus subtilis
GCF_039620435.1	Bacillus subtilis
GCF_039621185.1	Bacillus subtilis
GCF_039621415.1	Bacillus subtilis
GCF_026153475.1	Bacillus subtilis
GCF_905310975.2	Bacillus subtilis
GCF_030053655.1	Bacillus subtilis
GCF_905311385.2	Bacillus subtilis
GCF_027942395.1	Bacillus subtilis
GCF_023612315.1	Bacillus subtilis
GCF_009913275.1	Bacillus subtilis
GCF_032878855.1	Bacillus subtilis
GCF_029536935.1	Bacillus subtilis
GCF_027912355.1	Bacillus subtilis
GCF_025161015.1	Bacillus subtilis
GCF_022647025.1	Bacillus subtilis
GCF_905310995.2	Bacillus subtilis
GCF_022370975.1	Bacillus subtilis
GCF_009662175.1	Bacillus subtilis
GCF_905311435.2	Bacillus subtilis
GCF_905319155.2	Bacillus subtilis
GCF_030028395.1	Bacillus subtilis
GCF_000953615.1	Bacillus subtilis
GCF_905315025.2	Bacillus subtilis
GCF_028748025.1	Bacillus subtilis
GCF_021172185.1	Bacillus subtilis
GCF_024799885.1	Bacillus subtilis
GCF_905319135.2	Bacillus subtilis
GCF_030123145.1	Bacillus subtilis
GCF_001704095.1	Bacillus subtilis
GCF_000952895.1	Bacillus subtilis
GCF_022453545.1	Bacillus subtilis
GCF_004119775.1	Bacillus subtilis
GCF_030643845.1	Bacillus subtilis
GCF_905315045.2	Bacillus subtilis
GCF_009662195.1	Bacillus subtilis
GCF_905315715.2	Bacillus subtilis
GCF_009662255.1	Bacillus subtilis
GCF_021398545.1	Bacillus subtilis
GCF_023078435.1	Bacillus subtilis
GCF_026410045.1	Bacillus subtilis
GCF_033403035.1	Bacillus subtilis
GCF_009363835.1	Bacillus subtilis
GCF_019704475.1	Bacillus subtilis
GCF_905315705.2	Bacillus subtilis
GCF_034258595.1	Bacillus subtilis
GCF_030053795.1	Bacillus subtilis
GCF_016065415.1	Bacillus subtilis
GCF_038442665.1	Bacillus subtilis
GCF_037997165.1	Bacillus subtilis
GCF_028870335.1	Bacillus subtilis
GCF_019931715.1	Bacillus subtilis
GCF_037757895.1	Bacillus subtilis
GCF_013388335.1	Bacillus subtilis
GCF_034377505.1	Bacillus subtilis
GCF_024752515.1	Bacillus subtilis
GCF_022700955.1	Bacillus subtilis
GCF_022700975.1	Bacillus subtilis
GCF_022700935.1	Bacillus subtilis
GCF_037754115.1	Bacillus subtilis
GCF_022700895.1	Bacillus subtilis
GCF_009662435.1	Bacillus subtilis
GCF_009662415.1	Bacillus subtilis
GCF_030643765.1	Bacillus subtilis
GCF_000789295.1	Bacillus subtilis
GCF_037751545.1	Bacillus subtilis
GCF_037753205.1	Bacillus subtilis
GCF_037747845.1	Bacillus subtilis
GCF_037749985.1	Bacillus subtilis
GCF_033392095.1	Bacillus subtilis
GCF_037755145.1	Bacillus subtilis
GCF_027497435.1	Bacillus subtilis
GCF_037749255.1	Bacillus subtilis
GCF_003610955.1	Bacillus subtilis
GCF_034054115.1	Bacillus subtilis
GCF_009913515.1	Bacillus subtilis
GCF_018884165.1	Bacillus subtilis
GCF_009866865.1	Bacillus subtilis
GCF_019704355.1	Bacillus subtilis
GCF_004101365.1	Bacillus subtilis
GCF_029537075.1	Bacillus subtilis
GCF_032680865.1	Bacillus subtilis
GCF_014879275.1	Bacillus subtilis
GCF_035658515.1	Bacillus subtilis
GCF_002269195.1	Bacillus subtilis
GCF_030847885.1	Bacillus subtilis
GCF_001604995.1	Bacillus subtilis
GCF_019704375.1	Bacillus subtilis
GCF_019704335.1	Bacillus subtilis
GCF_019704455.1	Bacillus subtilis
GCF_040819565.1	Bacillus subtilis
GCF_019704415.1	Bacillus subtilis
GCF_009913535.1	Bacillus subtilis
GCF_004103535.1	Bacillus subtilis
GCF_019704395.1	Bacillus subtilis
GCF_009662215.1	Bacillus subtilis
GCF_019704435.1	Bacillus subtilis
GCF_905318255.2	Bacillus subtilis
GCF_015602625.1	Bacillus subtilis
GCF_001747445.1	Bacillus subtilis
GCF_041344815.1	Bacillus subtilis
GCF_009497815.1	Bacillus subtilis
GCF_029637165.1	Bacillus subtilis
GCF_019464335.1	Bacillus subtilis
GCF_035319605.1	Bacillus subtilis
GCF_009662275.1	Bacillus subtilis
GCF_001720505.1	Bacillus subtilis
GCF_022654795.1	Bacillus subtilis
GCF_037201935.1	Bacillus subtilis
GCF_905315395.2	Bacillus subtilis
GCF_009662235.1	Bacillus subtilis
GCF_017753785.1	Bacillus subtilis
GCF_905312035.2	Bacillus subtilis
GCF_023521275.1	Bacillus subtilis
GCF_024802585.1	Bacillus subtilis
GCF_024508095.1	Bacillus subtilis
GCF_004101445.1	Bacillus subtilis
GCF_023521635.1	Bacillus subtilis
GCF_009913595.1	Bacillus subtilis
GCF_004119695.1	Bacillus subtilis
GCF_004119715.1	Bacillus subtilis
GCF_002982175.1	Bacillus subtilis
GCF_029537155.1	Bacillus subtilis
GCF_029536895.1	Bacillus subtilis
GCF_001890405.1	Bacillus subtilis
GCF_004101425.1	Bacillus subtilis
GCF_015654205.1	Bacillus subtilis
GCF_004103595.1	Bacillus subtilis
GCF_035621695.1	Bacillus subtilis
GCF_004101345.1	Bacillus subtilis
GCF_004119815.1	Bacillus subtilis
GCF_008831405.1	Bacillus subtilis
GCF_004119655.1	Bacillus subtilis
GCF_024800645.1	Bacillus subtilis
GCF_004119835.1	Bacillus subtilis
GCF_905315035.2	Bacillus subtilis
GCF_001902555.1	Bacillus subtilis
GCF_006165085.1	Bacillus subtilis
GCF_041051865.1	Bacillus subtilis
GCF_024733955.1	Bacillus subtilis
GCF_021497525.1	Bacillus subtilis
GCF_033413615.1	Bacillus subtilis
GCF_003148355.1	Bacillus subtilis
GCF_024918995.1	Bacillus subtilis
GCF_030169085.1	Bacillus subtilis
GCF_009857115.1	Bacillus subtilis
GCF_023650935.1	Bacillus subtilis
GCF_023702515.1	Bacillus subtilis
GCF_004101405.1	Bacillus subtilis
GCF_029536775.1	Bacillus subtilis
GCF_025021505.1	Bacillus subtilis
GCF_009884005.1	Bacillus subtilis
GCF_004101465.1	Bacillus subtilis
GCF_038762065.1	Bacillus subtilis
GCF_004119555.1	Bacillus subtilis
GCF_028463925.1	Bacillus subtilis
GCF_004101945.1	Bacillus subtilis
GCF_021497545.1	Bacillus subtilis
GCF_015535655.1	Bacillus subtilis
GCF_009662155.1	Bacillus subtilis
GCF_905319565.2	Bacillus subtilis
GCF_034440835.1	Bacillus subtilis
GCF_030438175.1	Bacillus subtilis
GCF_009662335.1	Bacillus subtilis
GCF_009913395.1	Bacillus subtilis
GCF_013285325.1	Bacillus subtilis
GCF_905311405.2	Bacillus subtilis
GCF_029542145.1	Bacillus subtilis
GCF_039880435.1	Bacillus subtilis
GCF_039880445.1	Bacillus subtilis
GCF_039903365.1	Bacillus subtilis
GCF_009913555.1	Bacillus subtilis
GCF_905315015.2	Bacillus subtilis
GCF_004119535.1	Bacillus subtilis
GCF_905319545.2	Bacillus subtilis
GCF_905310985.2	Bacillus subtilis
GCF_024972835.1	Bacillus subtilis
GCF_022570515.1	Bacillus subtilis
GCF_025502545.1	Bacillus subtilis
GCF_025502505.1	Bacillus subtilis
GCF_001037985.1	Bacillus subtilis
GCF_905311425.2	Bacillus subtilis
GCF_024508175.1	Bacillus subtilis
GCF_024507895.1	Bacillus subtilis
GCF_030122865.1	Bacillus subtilis
GCF_030122885.1	Bacillus subtilis
GCF_020311615.1	Bacillus subtilis
GCF_009914155.1	Bacillus subtilis
GCF_023521175.1	Bacillus subtilis
GCF_009662375.1	Bacillus subtilis
GCF_023521595.1	Bacillus subtilis
GCF_030123085.1	Bacillus subtilis
GCF_905315685.2	Bacillus subtilis
GCF_025449235.1	Bacillus subtilis
GCF_039728905.1	Bacillus subtilis
GCF_019599105.1	Bacillus subtilis
GCF_031326005.1	Bacillus subtilis
GCF_009497795.1	Bacillus subtilis
GCF_041514415.1	Bacillus subtilis
GCF_023520855.1	Bacillus subtilis
GCF_009662355.1	Bacillus subtilis
GCF_016894165.1	Bacillus subtilis
GCF_000782835.1	Bacillus subtilis
GCF_005160425.1	Bacillus subtilis
GCF_037201685.1	Bacillus subtilis
GCF_040712175.1	Bacillus subtilis
GCF_040819575.1	Bacillus subtilis
GCF_005849145.1	Bacillus subtilis
GCF_002072735.1	Bacillus subtilis
GCF_002290305.1	Bacillus subtilis
GCF_004119635.1	Bacillus subtilis
GCF_002216085.1	Bacillus subtilis
GCF_032598945.1	Bacillus subtilis
GCF_025732155.1	Bacillus subtilis
GCF_014171535.1	Bacillus subtilis
GCF_002202055.1	Bacillus subtilis
GCF_009662455.1	Bacillus subtilis
GCF_005234095.1	Bacillus subtilis
GCF_026639155.1	Bacillus subtilis
GCF_031326045.1	Bacillus subtilis
GCF_004101485.1	Bacillus subtilis
GCF_004101565.1	Bacillus subtilis
GCF_023369715.1	Bacillus subtilis
GCF_004119675.1	Bacillus subtilis
GCF_004103555.1	Bacillus subtilis
GCF_024706255.1	Bacillus subtilis
GCF_025914075.1	Bacillus subtilis
GCF_040616335.1	Bacillus subtilis
GCF_009913575.1	Bacillus subtilis
GCF_029537135.1	Bacillus subtilis
GCF_003184225.1	Bacillus subtilis
GCF_023521475.1	Bacillus subtilis
GCF_040571395.1	Bacillus subtilis
GCF_023702085.1	Bacillus subtilis
GCF_004119595.1	Bacillus subtilis
GCF_025426155.1	Bacillus subtilis
GCF_024220155.1	Bacillus subtilis
GCF_018394175.1	Bacillus subtilis
GCF_004119875.1	Bacillus subtilis
GCF_009913255.1	Bacillus subtilis
GCF_001015095.1	Bacillus subtilis
GCF_009665145.1	Bacillus subtilis
GCF_002269175.1	Bacillus subtilis
GCF_001808235.1	Bacillus subtilis
GCF_033113625.1	Bacillus subtilis
GCF_004119615.1	Bacillus subtilis
GCF_024917175.1	Bacillus subtilis
GCF_001746575.1	Bacillus subtilis
GCF_905315055.2	Bacillus subtilis
GCF_002142595.1	Bacillus subtilis
GCF_030863625.1	Bacillus subtilis
GCF_036512515.1	Bacillus subtilis
GCF_964019285.1	Bacillus subtilis subsp. subtilis str. 168
GCF_003665215.1	Bacillus subtilis subsp. subtilis
GCF_039917025.1	Bacillus subtilis subsp. subtilis
GCF_040008305.1	Bacillus subtilis subsp. subtilis
GCF_037742535.1	Bacillus subtilis subsp. subtilis
GCF_004328925.1	Bacillus subtilis subsp. subtilis
GCF_040008285.1	Bacillus subtilis subsp. subtilis
GCF_018454405.1	Bacillus subtilis subsp. subtilis
GCF_001703495.1	Bacillus subtilis subsp. subtilis
GCF_003665195.1	Bacillus subtilis subsp. subtilis
GCF_003665255.1	Bacillus subtilis subsp. subtilis
GCF_003665395.1	Bacillus subtilis subsp. subtilis
GCF_000827065.1	Bacillus subtilis subsp. subtilis
GCF_003665275.1	Bacillus subtilis subsp. subtilis
GCF_002173615.1	Bacillus subtilis subsp. subtilis
GCF_003665235.1	Bacillus subtilis subsp. subtilis
GCF_014961985.1	Bacillus subtilis subsp. subtilis
GCF_002202035.1	Bacillus subtilis subsp. subtilis
GCF_003665315.1	Bacillus subtilis subsp. subtilis
GCF_003665355.1	Bacillus subtilis subsp. subtilis
GCF_003665295.1	Bacillus subtilis subsp. subtilis
GCF_003665335.1	Bacillus subtilis subsp. subtilis
GCF_024585045.1	Bacillus subtilis subsp. subtilis
GCF_018986855.1	Bacillus subtilis subsp. subtilis
GCF_024507835.1	Bacillus subtilis subsp. subtilis
GCF_002201995.1	Bacillus subtilis subsp. subtilis
GCF_039619305.1	Bacillus subtilis subsp. subtilis
GCF_029916985.1	Bacillus subtilis subsp. subtilis
GCF_012648345.1	Bacillus subtilis subsp. subtilis
GCF_012648205.1	Bacillus subtilis subsp. subtilis
GCF_037740765.1	Bacillus subtilis subsp. subtilis
GCF_001541905.1	Bacillus subtilis subsp. subtilis
GCF_040733615.1	Bacillus subtilis subsp. subtilis
GCF_001465815.1	Bacillus subtilis subsp. subtilis
GCF_025809235.1	Bacillus subtilis subsp. subtilis
GCF_014298115.1	Bacillus subtilis subsp. subtilis
GCF_002173715.1	Bacillus subtilis subsp. subtilis
GCF_002201955.1	Bacillus subtilis subsp. subtilis
GCF_002173695.1	Bacillus subtilis subsp. subtilis
GCF_028541585.1	Bacillus subtilis subsp. subtilis
GCF_001660525.1	Bacillus subtilis subsp. subtilis
GCF_028541565.1	Bacillus subtilis subsp. subtilis
GCF_028541545.1	Bacillus subtilis subsp. subtilis
GCF_028541425.1	Bacillus subtilis subsp. subtilis
GCF_030297075.1	Bacillus subtilis subsp. natto
GCF_023521615.1	Bacillus subtilis PY79
GCF_020773035.1	Bacillus subtilis subsp. natto
GCF_001565875.1	Bacillus subtilis subsp. natto
GCF_022701095.1	Bacillus subtilis subsp. natto
GCF_024508195.1	Bacillus subtilis subsp. natto
GCF_000497485.1	Bacillus subtilis PY79
GCF_027923485.1	Bacillus subtilis subsp. natto
GCF_030846795.1	Bacillus subtilis subsp. natto
GCF_012030675.1	Bacillus subtilis subsp. subtilis str. SMY
GCF_000971925.1	Bacillus subtilis KCTC 1028 = ATCC 6051a
GCF_000209795.2	Bacillus subtilis subsp. natto BEST195
GCF_000699525.1	Bacillus subtilis subsp. subtilis str. AG1839
GCF_000699465.1	Bacillus subtilis subsp. subtilis str. JH642 substr. AG174
GCF_000293765.1	Bacillus subtilis QB928
GCF_000186745.1	Bacillus subtilis BSn5
GCF_000338735.1	Bacillus subtilis XF-1
GCF_000737405.1	Bacillus subtilis TO-A
GCF_000321395.1	Bacillus subtilis subsp. subtilis str. BSP1
GCF_000523045.1	Bacillus subtilis BEST7003
GCF_000706705.1	Bacillus subtilis subsp. subtilis str. OH 131.1
GCF_000349795.1	Bacillus subtilis subsp. subtilis str. BAB-1
GCF_000973605.1	Bacillus subtilis HJ5
GCF_000227485.1	Bacillus subtilis subsp. subtilis str. RO-NN-1
GCF_029398215.1	Bacillus velezensis
GCF_029542425.1	Bacillus velezensis
GCF_029025045.1	Bacillus velezensis
GCF_002893845.1	Bacillus velezensis
GCF_002968415.1	Bacillus velezensis
GCF_040712245.1	Bacillus velezensis
GCF_029282585.1	Bacillus velezensis
GCF_029636845.1	Bacillus velezensis
GCF_022313395.1	Bacillus velezensis
GCF_016859395.1	Bacillus velezensis
GCF_033547055.1	Bacillus velezensis
GCF_003285085.1	Bacillus velezensis
GCF_035621755.1	Bacillus velezensis
GCF_029636965.1	Bacillus velezensis
GCF_002844125.1	Bacillus velezensis
GCF_030369935.1	Bacillus velezensis
GCF_042019205.1	Bacillus velezensis
GCF_041545455.1	Bacillus velezensis
GCF_041695435.1	Bacillus velezensis
GCF_041695445.1	Bacillus velezensis
GCF_041695455.1	Bacillus velezensis
GCF_021228895.1	Bacillus velezensis
GCF_040712045.1	Bacillus velezensis
GCF_003265265.1	Bacillus velezensis
GCF_028891425.1	Bacillus velezensis
GCF_031344975.1	Bacillus velezensis
GCF_025917635.1	Bacillus velezensis
GCF_037094755.1	Bacillus velezensis
GCF_004119855.1	Bacillus velezensis
GCF_003073255.1	Bacillus velezensis
GCF_040712115.1	Bacillus velezensis
GCF_003667745.1	Bacillus velezensis
GCF_032254155.1	Bacillus velezensis
GCF_030028115.1	Bacillus velezensis
GCF_024800625.1	Bacillus velezensis
GCF_022385175.1	Bacillus velezensis
GCF_001857985.1	Bacillus velezensis
GCF_023546985.1	Bacillus velezensis
GCF_019880485.1	Bacillus velezensis
GCF_039851955.1	Bacillus velezensis
GCF_949790305.1	Bacillus velezensis
GCF_040712145.1	Bacillus velezensis
GCF_002741705.1	Bacillus velezensis
GCF_029866825.1	Bacillus velezensis
GCF_024925505.1	Bacillus velezensis
GCF_013875015.1	Bacillus velezensis
GCF_037914895.1	Bacillus velezensis
GCF_037914915.1	Bacillus velezensis
GCF_018771665.1	Bacillus velezensis
GCF_030378485.1	Bacillus velezensis
GCF_027942435.1	Bacillus velezensis
GCF_020150015.1	Bacillus velezensis
GCF_016415725.1	Bacillus velezensis
GCF_019285615.1	Bacillus velezensis
GCF_001593395.2	Bacillus velezensis
GCF_002944585.1	Bacillus velezensis
GCF_031851705.1	Bacillus velezensis
GCF_029636745.1	Bacillus velezensis
GCF_002243325.2	Bacillus velezensis
GCF_020149955.1	Bacillus velezensis
GCF_023373485.1	Bacillus velezensis
GCF_040712065.1	Bacillus velezensis
GCF_004119735.1	Bacillus velezensis
GCF_014180705.2	Bacillus velezensis
GCF_003854915.1	Bacillus velezensis
GCF_035322745.1	Bacillus velezensis
GCF_004119575.1	Bacillus velezensis
GCF_030374105.1	Bacillus velezensis
GCF_015732475.1	Bacillus velezensis
GCF_014048385.1	Bacillus velezensis
GCF_022870725.1	Bacillus velezensis
GCF_021184205.1	Bacillus velezensis
GCF_003860445.1	Bacillus velezensis
GCF_031883715.1	Bacillus velezensis
GCF_000987825.1	Bacillus velezensis
GCF_009913495.1	Bacillus velezensis
GCF_009913375.1	Bacillus velezensis
GCF_024508215.1	Bacillus velezensis
GCF_002688525.1	Bacillus velezensis
GCF_020162235.1	Bacillus velezensis
GCF_009914175.1	Bacillus velezensis
GCF_002310315.1	Bacillus velezensis
GCF_018732185.1	Bacillus velezensis
GCF_022371095.1	Bacillus velezensis
GCF_030028335.1	Bacillus velezensis
GCF_022700875.1	Bacillus velezensis
GCF_003721475.1	Bacillus velezensis
GCF_041879335.1	Bacillus velezensis
GCF_002005345.1	Bacillus velezensis
GCF_032291985.1	Bacillus velezensis
GCF_014495825.1	Bacillus velezensis
GCF_020995365.1	Bacillus velezensis
GCF_011784665.1	Bacillus velezensis
GCF_014048285.1	Bacillus velezensis
GCF_033808435.1	Bacillus velezensis
GCF_019720775.1	Bacillus velezensis
GCF_006965525.1	Bacillus velezensis
GCF_002764075.1	Bacillus velezensis
GCF_037094745.1	Bacillus velezensis
GCF_029910295.1	Bacillus velezensis
GCF_041120495.1	Bacillus velezensis
GCF_030127405.1	Bacillus velezensis
GCF_019334525.1	Bacillus velezensis
GCF_017347625.1	Bacillus velezensis
GCF_009931675.1	Bacillus velezensis
GCF_003432425.1	Bacillus velezensis
GCF_034061945.1	Bacillus velezensis
GCF_009913295.1	Bacillus velezensis
GCF_039624175.1	Bacillus velezensis
GCF_030316015.1	Bacillus velezensis
GCF_034554755.1	Bacillus velezensis
GCF_038442215.1	Bacillus velezensis
GCF_035621735.1	Bacillus velezensis
GCF_009789615.1	Bacillus velezensis
GCF_025857215.1	Bacillus velezensis
GCF_022344025.1	Bacillus velezensis
GCF_029016665.1	Bacillus velezensis
GCF_027942415.1	Bacillus velezensis
GCF_019449395.1	Bacillus velezensis
GCF_013122275.1	Bacillus velezensis
GCF_037913695.1	Bacillus velezensis
GCF_036320795.1	Bacillus velezensis
GCF_004337655.1	Bacillus velezensis
GCF_027942355.1	Bacillus velezensis
GCF_037126165.1	Bacillus velezensis
GCF_028609625.1	Bacillus velezensis
GCF_040712155.1	Bacillus velezensis
GCF_021397795.1	Bacillus velezensis
GCF_009913335.1	Bacillus velezensis
GCF_009913315.1	Bacillus velezensis
GCF_036549115.1	Bacillus velezensis
GCF_018866365.1	Bacillus velezensis
GCF_040571435.1	Bacillus velezensis
GCF_035621775.1	Bacillus velezensis
GCF_033547015.1	Bacillus velezensis
GCF_003076535.1	Bacillus velezensis
GCF_002216755.1	Bacillus velezensis
GCF_037914905.1	Bacillus velezensis
GCF_030369955.1	Bacillus velezensis
GCF_016834435.1	Bacillus velezensis
GCF_024919095.1	Bacillus velezensis
GCF_001023595.1	Bacillus velezensis
GCF_001723585.1	Bacillus velezensis
GCF_024734115.1	Bacillus velezensis
GCF_002761535.1	Bacillus velezensis
GCF_000988345.1	Bacillus velezensis
GCF_029637325.1	Bacillus velezensis
GCF_000769555.1	Bacillus velezensis
GCF_022488425.1	Bacillus velezensis
GCF_021559715.1	Bacillus velezensis
GCF_009738165.1	Bacillus velezensis
GCF_040126195.1	Bacillus velezensis
GCF_030123285.1	Bacillus velezensis
GCF_033809795.1	Bacillus velezensis
GCF_004101805.1	Bacillus velezensis
GCF_013401395.2	Bacillus velezensis
GCF_008727675.1	Bacillus velezensis
GCF_002796465.1	Bacillus velezensis
GCF_040712215.1	Bacillus velezensis
GCF_023614465.1	Bacillus velezensis
GCF_019551675.1	Bacillus velezensis
GCF_002327165.1	Bacillus velezensis
GCF_009834085.1	Bacillus velezensis
GCF_027857035.1	Bacillus velezensis
GCF_040208255.1	Bacillus velezensis
GCF_018398955.1	Bacillus velezensis
GCF_034060585.1	Bacillus velezensis
GCF_009664145.1	Bacillus velezensis
GCF_016904925.1	Bacillus velezensis
GCF_006489255.1	Bacillus velezensis
GCF_006489235.1	Bacillus velezensis
GCF_030704265.1	Bacillus velezensis
GCF_014358035.1	Bacillus velezensis
GCF_012647845.1	Bacillus velezensis
GCF_024610615.1	Bacillus velezensis
GCF_023921085.1	Bacillus velezensis
GCF_002237515.1	Bacillus velezensis
GCF_016888865.1	Bacillus velezensis
GCF_003546955.1	Bacillus velezensis
GCF_029691445.1	Bacillus velezensis
GCF_040712125.1	Bacillus velezensis
GCF_002850475.1	Bacillus velezensis
GCF_003071465.1	Bacillus velezensis
GCF_003573875.1	Bacillus velezensis
GCF_015239615.1	Bacillus velezensis
GCF_018629015.1	Bacillus velezensis
GCF_019163475.1	Bacillus velezensis
GCF_019754015.1	Bacillus velezensis
GCF_027625395.1	Bacillus velezensis
GCF_023516175.1	Bacillus velezensis
GCF_002556565.1	Bacillus velezensis
GCF_009914135.1	Bacillus velezensis
GCF_014706595.1	Bacillus velezensis
GCF_009856975.1	Bacillus velezensis
GCF_023586825.4	Bacillus velezensis
GCF_023586845.4	Bacillus velezensis
GCF_028885375.1	Bacillus velezensis
GCF_009913475.1	Bacillus velezensis
GCF_009913355.1	Bacillus velezensis
GCF_002105595.1	Bacillus velezensis
GCF_023823735.1	Bacillus velezensis
GCF_023278305.1	Bacillus velezensis
GCF_040712235.1	Bacillus velezensis
GCF_036323435.1	Bacillus velezensis
GCF_030544925.1	Bacillus velezensis
GCF_040374035.1	Bacillus velezensis
GCF_030291255.1	Bacillus velezensis
GCF_024408125.1	Bacillus velezensis
GCF_029677665.1	Bacillus velezensis
GCF_040712055.1	Bacillus velezensis
GCF_021495995.1	Bacillus velezensis
GCF_040712135.1	Bacillus velezensis
GCF_003073455.1	Bacillus velezensis
GCF_004799565.1	Bacillus velezensis
GCF_037290785.1	Bacillus velezensis
GCF_030516885.1	Bacillus velezensis
GCF_017948225.1	Bacillus velezensis
GCF_036417315.1	Bacillus velezensis
GCF_016766595.1	Bacillus velezensis
GCF_025837115.1	Bacillus velezensis
GCF_041200205.1	Bacillus velezensis
GCF_029636825.1	Bacillus velezensis
GCF_041950475.1	Bacillus velezensis
GCF_036362945.1	Bacillus velezensis
GCF_024138575.1	Bacillus velezensis
GCF_008244925.1	Bacillus velezensis
GCF_016065635.1	Bacillus velezensis
GCF_000815275.2	Bacillus velezensis
GCF_015277495.1	Bacillus velezensis
GCF_041893155.1	Bacillus velezensis
GCF_026254485.1	Bacillus velezensis
GCF_024917135.1	Bacillus velezensis
GCF_004329055.1	Bacillus velezensis
GCF_014622705.1	Bacillus velezensis
GCF_003612755.1	Bacillus velezensis
GCF_024637955.1	Bacillus velezensis
GCF_003045165.1	Bacillus velezensis
GCF_035658255.2	Bacillus velezensis
GCF_040712165.1	Bacillus velezensis
GCF_040712195.1	Bacillus velezensis
GCF_021650855.1	Bacillus velezensis
GCF_023516155.1	Bacillus velezensis
GCF_023516195.1	Bacillus velezensis
GCF_024734625.1	Bacillus velezensis
GCF_029215565.1	Bacillus velezensis
GCF_029215735.1	Bacillus velezensis
GCF_029537215.1	Bacillus velezensis
GCF_029834585.1	Bacillus velezensis
GCF_030053815.1	Bacillus velezensis
GCF_030252385.1	Bacillus velezensis
GCF_030406645.1	Bacillus velezensis
GCF_030518635.1	Bacillus velezensis
GCF_030520225.1	Bacillus velezensis
GCF_033170175.1	Bacillus velezensis
GCF_038020425.1	Bacillus velezensis
GCF_039955115.1	Bacillus velezensis
GCF_040712185.1	Bacillus velezensis
GCF_041695465.1	Bacillus velezensis
GCF_042256785.1	Bacillus velezensis
GCF_009362235.1	Bacillus velezensis
GCF_019222745.1	Bacillus velezensis
GCF_025914055.1	Bacillus velezensis
GCF_030517005.1	Bacillus velezensis
GCF_002072695.1	Bacillus velezensis
GCF_040105115.1	Bacillus velezensis
GCF_030053675.1	Bacillus velezensis
GCF_030517045.1	Bacillus velezensis
GCF_022760025.1	Bacillus velezensis
GCF_030979955.1	Bacillus velezensis
GCF_008802875.1	Bacillus velezensis
GCF_024218535.1	Bacillus velezensis
GCF_026240675.1	Bacillus velezensis
GCF_003555525.1	Bacillus velezensis
GCF_001685645.1	Bacillus velezensis
GCF_018775385.1	Bacillus velezensis
GCF_014961825.1	Bacillus velezensis
GCF_024499135.1	Bacillus velezensis
GCF_002192235.1	Bacillus velezensis
GCF_039851945.1	Bacillus velezensis
GCF_041051875.1	Bacillus velezensis
GCF_026898175.1	Bacillus velezensis
GCF_031308755.1	Bacillus velezensis
GCF_006974185.1	Bacillus velezensis
GCF_038299145.2	Bacillus velezensis
GCF_013367755.1	Bacillus velezensis
GCF_030123305.1	Bacillus velezensis
GCF_011769925.1	Bacillus velezensis
GCF_016801735.1	Bacillus velezensis
GCF_022869125.1	Bacillus velezensis
GCF_023822685.1	Bacillus velezensis
GCF_030264255.1	Bacillus velezensis
GCF_011100445.1	Bacillus velezensis
GCF_021390055.1	Bacillus velezensis
GCF_032878835.1	Bacillus velezensis
GCF_014841075.1	Bacillus velezensis
GCF_026210635.1	Bacillus velezensis
GCF_013201135.1	Bacillus velezensis
GCF_002845365.1	Bacillus velezensis
GCF_013701805.1	Bacillus velezensis
GCF_015291865.1	Bacillus velezensis
GCF_020084885.1	Bacillus velezensis
GCF_019603335.1	Bacillus velezensis
GCF_002057535.1	Bacillus velezensis
GCF_025837135.1	Bacillus velezensis
GCF_037094735.1	Bacillus velezensis
GCF_022370935.1	Bacillus velezensis
GCF_013284785.2	Bacillus velezensis
GCF_013348705.1	Bacillus velezensis
GCF_001752685.2	Bacillus velezensis
GCF_023823715.1	Bacillus velezensis
GCF_039736305.1	Bacillus velezensis
GCF_016406185.1	Bacillus velezensis
GCF_003390415.1	Bacillus velezensis
GCF_022494925.1	Bacillus velezensis
GCF_023093915.1	Bacillus velezensis
GCF_001687745.1	Bacillus velezensis
GCF_013694265.1	Bacillus velezensis
GCF_013285085.2	Bacillus velezensis
GCF_018771705.1	Bacillus velezensis
GCF_018406485.1	Bacillus velezensis
GCF_008367895.1	Bacillus velezensis
GCF_018223705.1	Bacillus velezensis
GCF_033170215.1	Bacillus velezensis
GCF_029537355.1	Bacillus velezensis
GCF_003150855.1	Bacillus velezensis
GCF_013201465.1	Bacillus velezensis
GCF_041950455.1	Bacillus velezensis
GCF_011032725.1	Bacillus velezensis
GCF_000833005.1	Bacillus velezensis
GCF_022385235.1	Bacillus velezensis
GCF_020911825.1	Bacillus velezensis
GCF_039955105.1	Bacillus velezensis
GCF_041460875.1	Bacillus velezensis
GCF_000973485.1	Bacillus velezensis
GCF_025758105.1	Bacillus velezensis
GCF_012275165.1	Bacillus velezensis
GCF_040267645.1	Bacillus velezensis
GCF_019464595.1	Bacillus velezensis
GCF_009663035.1	Bacillus velezensis
GCF_014211995.1	Bacillus velezensis
GCF_000508125.2	Bacillus velezensis
GCF_002205715.1	Bacillus velezensis
GCF_003047005.1	Bacillus velezensis
GCF_003047025.1	Bacillus velezensis
GCF_003047045.1	Bacillus velezensis
GCF_023573345.1	Bacillus velezensis
GCF_017742975.1	Bacillus velezensis
GCF_030444515.1	Bacillus velezensis
GCF_014764325.1	Bacillus velezensis
GCF_023573505.1	Bacillus velezensis
GCF_018415955.1	Bacillus velezensis
GCF_023573265.1	Bacillus velezensis
GCF_014117505.1	Bacillus velezensis
GCF_023573325.1	Bacillus velezensis
GCF_012226065.1	Bacillus velezensis
GCF_006489275.1	Bacillus velezensis
GCF_030506345.1	Bacillus velezensis
GCF_041950415.1	Bacillus velezensis
GCF_001854345.1	Bacillus velezensis
GCF_023573245.1	Bacillus velezensis
GCF_023573225.1	Bacillus velezensis
GCF_023573165.1	Bacillus velezensis
GCF_023573205.1	Bacillus velezensis
GCF_023573285.1	Bacillus velezensis
GCF_030028255.1	Bacillus velezensis
GCF_040733995.1	Bacillus velezensis
GCF_001536925.1	Bacillus velezensis
GCF_002238395.1	Bacillus velezensis
GCF_027594525.1	Bacillus velezensis
GCF_003855275.1	Bacillus velezensis
GCF_020149525.1	Bacillus velezensis
GCF_000284395.1	Bacillus velezensis YAU B9601-Y2
GCF_000262385.1	Bacillus velezensis YAU B9601-Y2
GCF_000341875.1	Bacillus velezensis UCMB5036
GCF_000493375.1	Bacillus velezensis NAU-B3
GCF_000685725.1	Bacillus velezensis SQR9
GCF_000455565.1	Bacillus velezensis UCMB5033
GCF_000973585.1	Bacillus velezensis NJN-6
GCF_000283695.1	Bacillus velezensis CAU B946
GCF_000319475.1	Bacillus velezensis AS43.3
GCF_000583065.1	Bacillus velezensis TrigoCor1448
GCF_000455585.1	Bacillus velezensis UCMB5113
GCF_041879445.1	Bacillus cereus
GCF_021655335.1	Bacillus cereus
GCF_029201265.1	Bacillus cereus
GCF_030064245.1	Bacillus cereus
GCF_021391515.1	Bacillus cereus
GCF_023094015.1	Bacillus cereus
GCF_002813875.1	Bacillus cereus
GCF_016774555.1	Bacillus cereus
GCF_030518615.1	Bacillus cereus
GCF_008041975.1	Bacillus cereus
GCF_009739965.1	Bacillus cereus
GCF_001635915.1	Bacillus cereus
GCF_016774535.1	Bacillus cereus
GCF_034078685.1	Bacillus cereus
GCF_001635955.1	Bacillus cereus
GCF_002216125.1	Bacillus cereus
GCF_013394245.1	Bacillus cereus
GCF_030406205.1	Bacillus cereus
GCF_003568565.1	Bacillus cereus
GCF_004006495.1	Bacillus cereus
GCF_009497015.2	Bacillus cereus
GCF_021655215.1	Bacillus cereus
GCF_030517775.1	Bacillus cereus
GCF_001721145.1	Bacillus cereus
GCF_022700995.1	Bacillus cereus
GCF_001518875.1	Bacillus cereus
GCF_003013315.1	Bacillus cereus
GCF_013267775.1	Bacillus cereus
GCF_001635995.1	Bacillus cereus
GCF_024498915.1	Bacillus cereus
GCF_009739925.1	Bacillus cereus
GCF_016917795.1	Bacillus cereus
GCF_013267255.1	Bacillus cereus
GCF_013267275.1	Bacillus cereus
GCF_040210495.1	Bacillus cereus
GCF_021655015.1	Bacillus cereus
GCF_021654895.1	Bacillus cereus
GCF_021654875.1	Bacillus cereus
GCF_001277915.1	Bacillus cereus
GCF_002214705.1	Bacillus cereus
GCF_021654975.1	Bacillus cereus
GCF_016774575.1	Bacillus cereus
GCF_003020845.1	Bacillus cereus
GCF_021655355.1	Bacillus cereus
GCF_002214765.1	Bacillus cereus
GCF_021655255.1	Bacillus cereus
GCF_021655275.1	Bacillus cereus
GCF_021655135.1	Bacillus cereus
GCF_030067875.1	Bacillus cereus
GCF_000635895.2	Bacillus cereus
GCF_021655195.1	Bacillus cereus
GCF_000978375.1	Bacillus cereus
GCF_021655295.1	Bacillus cereus
GCF_021655035.1	Bacillus cereus
GCF_021442085.1	Bacillus cereus
GCF_018884185.1	Bacillus cereus
GCF_021655175.1	Bacillus cereus
GCF_013267235.1	Bacillus cereus
GCF_021655155.1	Bacillus cereus
GCF_005707595.1	Bacillus cereus
GCF_019704155.2	Bacillus cereus
GCF_002000005.1	Bacillus cereus
GCF_040937925.1	Bacillus cereus
GCF_004771155.1	Bacillus cereus
GCF_021655235.1	Bacillus cereus
GCF_002215175.1	Bacillus cereus
GCF_022699365.1	Bacillus cereus
GCF_013112375.1	Bacillus cereus
GCF_024299105.1	Bacillus cereus
GCF_025035865.1	Bacillus cereus
GCF_018309165.1	Bacillus cereus
GCF_016727405.1	Bacillus cereus
GCF_025502485.1	Bacillus cereus
GCF_023516415.1	Bacillus cereus
GCF_027625975.1	Bacillus cereus
GCF_006349715.2	Bacillus cereus
GCF_032595315.1	Bacillus cereus
GCF_029590375.1	Bacillus cereus
GCF_009739985.1	Bacillus cereus
GCF_027920485.1	Bacillus cereus
GCF_006384875.1	Bacillus cereus
GCF_000835185.1	Bacillus cereus
GCF_013267475.1	Bacillus cereus
GCF_013267455.1	Bacillus cereus
GCF_000832765.1	Bacillus cereus
GCF_016027015.1	Bacillus cereus
GCF_021655315.1	Bacillus cereus
GCF_024584625.1	Bacillus cereus
GCF_006349735.2	Bacillus cereus
GCF_033452345.1	Bacillus cereus
GCF_032145515.1	Bacillus cereus
GCF_040959295.1	Bacillus cereus
GCF_023008425.1	Bacillus cereus
GCF_031216075.1	Bacillus cereus
GCF_021654935.1	Bacillus cereus
GCF_004801195.1	Bacillus cereus
GCF_001941885.1	Bacillus cereus
GCF_001941905.1	Bacillus cereus
GCF_021655055.1	Bacillus cereus
GCF_031325985.1	Bacillus cereus
GCF_001941925.1	Bacillus cereus
GCF_025917685.1	Bacillus cereus
GCF_018309125.1	Bacillus cereus
GCF_021654915.1	Bacillus cereus
GCF_030067855.1	Bacillus cereus
GCF_018309145.1	Bacillus cereus
GCF_021654995.1	Bacillus cereus
GCF_026684175.1	Bacillus cereus
GCF_028607045.1	Bacillus cereus
GCF_025946485.2	Bacillus cereus
GCF_013284505.2	Bacillus cereus
GCF_013284455.2	Bacillus cereus
GCF_013177495.2	Bacillus cereus
GCF_030291955.1	Bacillus cereus
GCF_040268315.1	Bacillus cereus
GCF_000832865.1	Bacillus cereus 03BB108
GCF_002224345.1	Bacillus cereus C1L
GCF_000833045.1	Bacillus cereus E33L
GCF_000011625.1	Bacillus cereus E33L
GCF_000022505.1	Bacillus cereus 03BB102
GCF_000832405.1	Bacillus cereus 03BB102
GCF_000021205.1	Bacillus cereus B4264
GCF_000021305.1	Bacillus cereus G9842
GCF_000832385.1	Bacillus cereus D17
GCF_000021785.1	Bacillus cereus AH820
GCF_000239195.1	Bacillus cereus F837/76
GCF_000143605.1	Bacillus cereus biovar anthracis str. CI
GCF_004421045.1	Bacillus amyloliquefaciens
GCF_021233135.1	Bacillus amyloliquefaciens
GCF_022559645.1	Bacillus amyloliquefaciens
GCF_030369915.1	Bacillus amyloliquefaciens
GCF_030517795.1	Bacillus amyloliquefaciens
GCF_017603845.1	Bacillus amyloliquefaciens
GCF_019880425.1	Bacillus amyloliquefaciens
GCF_008824205.1	Bacillus amyloliquefaciens
GCF_020311635.1	Bacillus amyloliquefaciens
GCF_002173635.1	Bacillus amyloliquefaciens
GCF_019856555.1	Bacillus amyloliquefaciens
GCF_007362635.1	Bacillus amyloliquefaciens
GCF_003149695.1	Bacillus amyloliquefaciens
GCF_022492915.1	Bacillus amyloliquefaciens
GCF_003312895.1	Bacillus amyloliquefaciens
GCF_003149715.1	Bacillus amyloliquefaciens
GCF_014622745.1	Bacillus amyloliquefaciens
GCF_029866505.1	Bacillus amyloliquefaciens
GCF_039619385.1	Bacillus amyloliquefaciens
GCF_013122255.1	Bacillus amyloliquefaciens
GCF_024138555.1	Bacillus amyloliquefaciens
GCF_014791945.1	Bacillus amyloliquefaciens
GCF_014854735.1	Bacillus amyloliquefaciens
GCF_039619395.1	Bacillus amyloliquefaciens
GCF_013341255.1	Bacillus amyloliquefaciens
GCF_003868675.1	Bacillus amyloliquefaciens
GCF_036418335.1	Bacillus amyloliquefaciens
GCF_013328835.1	Bacillus amyloliquefaciens
GCF_001596755.1	Bacillus amyloliquefaciens
GCF_004006115.1	Bacillus amyloliquefaciens
GCF_008534375.1	Bacillus amyloliquefaciens
GCF_001889285.1	Bacillus amyloliquefaciens
GCF_022833015.1	Bacillus amyloliquefaciens
GCF_003149795.1	Bacillus amyloliquefaciens
GCF_023920185.1	Bacillus amyloliquefaciens
GCF_017357905.1	Bacillus amyloliquefaciens
GCF_030520205.1	Bacillus amyloliquefaciens
GCF_042159825.1	Bacillus amyloliquefaciens
GCF_018502525.1	Bacillus amyloliquefaciens
GCF_001483885.1	Bacillus amyloliquefaciens
GCF_014792065.1	Bacillus amyloliquefaciens
GCF_001874385.1	Bacillus amyloliquefaciens
GCF_019880325.1	Bacillus amyloliquefaciens
GCF_007827165.1	Bacillus amyloliquefaciens
GCF_007923205.1	Bacillus amyloliquefaciens
GCF_029278325.1	Bacillus amyloliquefaciens
GCF_020971785.1	Bacillus amyloliquefaciens
GCF_018363035.1	Bacillus amyloliquefaciens
GCF_019880285.1	Bacillus amyloliquefaciens
GCF_039643455.1	Bacillus amyloliquefaciens
GCF_026684155.1	Bacillus amyloliquefaciens
GCF_030220145.1	Bacillus amyloliquefaciens
GCF_001922005.1	Bacillus amyloliquefaciens
GCF_023278425.1	Bacillus amyloliquefaciens
GCF_024584765.1	Bacillus amyloliquefaciens
GCF_017815555.1	Bacillus amyloliquefaciens
GCF_023238285.1	Bacillus amyloliquefaciens
GCF_001586105.1	Bacillus amyloliquefaciens
GCF_015999565.1	Bacillus amyloliquefaciens
GCF_023115375.1	Bacillus amyloliquefaciens
GCF_024452365.1	Bacillus amyloliquefaciens
GCF_008808015.1	Bacillus amyloliquefaciens
GCF_027942375.1	Bacillus amyloliquefaciens
GCF_002209305.1	Bacillus amyloliquefaciens
GCF_036347615.1	Bacillus amyloliquefaciens
GCF_039619405.1	Bacillus amyloliquefaciens
GCF_018223605.1	Bacillus amyloliquefaciens
GCF_029371985.1	Bacillus amyloliquefaciens
GCF_014930895.1	Bacillus amyloliquefaciens
GCF_030369895.1	Bacillus amyloliquefaciens
GCF_001705195.1	Bacillus amyloliquefaciens
GCF_000221645.1	Bacillus amyloliquefaciens XH7
GCF_001593765.1	Bacillus amyloliquefaciens UMAF6639
GCF_001593785.1	Bacillus amyloliquefaciens UMAF6614
GCF_000204275.1	Bacillus amyloliquefaciens LL3
GCF_000835145.1	Bacillus amyloliquefaciens KHG19
GCF_000508265.1	Bacillus amyloliquefaciens LFB112
GCF_000195515.1	Bacillus amyloliquefaciens TA208
GCF_000242855.2	Bacillus amyloliquefaciens IT-45
GCF_000494835.1	Bacillus amyloliquefaciens CC178
GCF_001685565.1	Bacillus thuringiensis
GCF_001598095.1	Bacillus thuringiensis
GCF_025947955.1	Bacillus thuringiensis
GCF_021595545.1	Bacillus thuringiensis
GCF_020809125.1	Bacillus thuringiensis
GCF_020809205.1	Bacillus thuringiensis
GCF_028356755.1	Bacillus thuringiensis
GCF_021651035.1	Bacillus thuringiensis
GCF_020809145.1	Bacillus thuringiensis
GCF_001017635.1	Bacillus thuringiensis
GCF_020809105.1	Bacillus thuringiensis
GCF_001420855.1	Bacillus thuringiensis
GCF_018885365.1	Bacillus thuringiensis
GCF_020809245.1	Bacillus thuringiensis
GCF_003991175.1	Bacillus thuringiensis
GCF_001618665.1	Bacillus thuringiensis
GCF_023921665.1	Bacillus thuringiensis
GCF_013340745.1	Bacillus thuringiensis
GCF_025677725.1	Bacillus thuringiensis
GCF_005155285.1	Bacillus thuringiensis
GCF_009025915.1	Bacillus thuringiensis
GCF_020809185.1	Bacillus thuringiensis
GCF_006151925.1	Bacillus thuringiensis
GCF_002173755.1	Bacillus thuringiensis
GCF_025960305.1	Bacillus thuringiensis
GCF_020809165.1	Bacillus thuringiensis
GCF_002184245.1	Bacillus thuringiensis
GCF_013267295.1	Bacillus thuringiensis
GCF_030718705.1	Bacillus thuringiensis
GCF_023824095.1	Bacillus thuringiensis
GCF_040712275.1	Bacillus thuringiensis
GCF_039954905.1	Bacillus thuringiensis
GCF_030166715.1	Bacillus thuringiensis
GCF_001692675.1	Bacillus thuringiensis
GCF_002222555.1	Bacillus thuringiensis
GCF_001455345.1	Bacillus thuringiensis
GCF_022816845.1	Bacillus thuringiensis
GCF_003626955.1	Bacillus thuringiensis
GCF_003054785.2	Bacillus thuringiensis
GCF_028356555.1	Bacillus thuringiensis
GCF_001182785.1	Bacillus thuringiensis
GCF_013343075.1	Bacillus thuringiensis
GCF_009224065.1	Bacillus thuringiensis
GCF_013267335.1	Bacillus thuringiensis
GCF_000832825.1	Bacillus thuringiensis
GCF_013267815.1	Bacillus thuringiensis
GCF_002192515.1	Bacillus thuringiensis
GCF_001595725.1	Bacillus thuringiensis
GCF_000833085.1	Bacillus thuringiensis
GCF_000832485.1	Bacillus thuringiensis
GCF_013267315.1	Bacillus thuringiensis
GCF_013267795.1	Bacillus thuringiensis
GCF_000832925.1	Bacillus thuringiensis
GCF_022095615.2	Bacillus thuringiensis
GCF_038561975.1	Bacillus thuringiensis
GCF_003445395.2	Bacillus thuringiensis serovar israelensis
GCF_013113775.1	Bacillus thuringiensis serovar israelensis
GCF_000193355.1	Bacillus thuringiensis serovar chinensis CT-43
GCF_000092165.1	Bacillus thuringiensis BMB171
GCF_003546665.1	Bacillus thuringiensis LM1212
GCF_000803665.1	Bacillus thuringiensis serovar galleriae
GCF_000940785.1	Bacillus thuringiensis serovar morrisoni
GCF_000338755.1	Bacillus thuringiensis serovar kurstaki str. HD73
GCF_000717535.1	Bacillus thuringiensis serovar kurstaki str. HD-1
GCF_000747545.1	Bacillus thuringiensis serovar kurstaki str. YBT-1520
GCF_000688795.1	Bacillus thuringiensis serovar kurstaki str. YBT-1520
GCF_000306745.1	Bacillus thuringiensis Bt407
GCF_000008505.1	[Bacillus thuringiensis] serovar konkukian str. 97-27
GCF_000497525.1	Bacillus thuringiensis YBT-1518
GCF_001548175.1	Bacillus thuringiensis serovar tolworthi
GCF_000292455.1	Bacillus thuringiensis HD-771
GCF_022810725.1	Bacillus thuringiensis serovar morrisoni str. 4AA1
GCF_031171585.1	Bacillus thuringiensis serovar tenebrionis
GCF_031170655.1	Bacillus thuringiensis serovar tenebrionis
GCF_001721165.1	Bacillus thuringiensis Bt18247
GCF_031169915.1	Bacillus thuringiensis serovar tenebrionis
GCF_027627745.1	Bacillus thuringiensis serovar tenebrionis
GCF_027627725.1	Bacillus thuringiensis serovar tenebrionis
GCF_000292705.1	Bacillus thuringiensis HD-789
GCF_000341665.1	Bacillus thuringiensis serovar thuringiensis str. IS5056
GCF_000835025.1	Bacillus thuringiensis HD1002
GCF_001183785.1	Bacillus thuringiensis serovar indiana
GCF_027627765.1	Bacillus thuringiensis serovar tenebrionis
GCF_001640965.1	Bacillus thuringiensis serovar alesti
GCF_000015065.1	Bacillus thuringiensis str. Al Hakam
GCF_023824055.1	Bacillus anthracis
GCF_000832965.1	Bacillus anthracis
GCF_004328845.1	Bacillus anthracis
GCF_003410355.1	Bacillus anthracis
GCF_022221185.1	Bacillus anthracis
GCF_026559795.1	Bacillus anthracis
GCF_026559735.1	Bacillus anthracis
GCF_030166975.1	Bacillus anthracis
GCF_002277915.1	Bacillus anthracis
GCF_000742655.1	Bacillus anthracis
GCF_026559715.1	Bacillus anthracis
GCF_003410255.1	Bacillus anthracis
GCF_022221045.1	Bacillus anthracis
GCF_000832565.1	Bacillus anthracis
GCF_022220965.1	Bacillus anthracis
GCF_022220565.1	Bacillus anthracis
GCF_022221025.1	Bacillus anthracis
GCF_022220625.1	Bacillus anthracis
GCF_022220665.1	Bacillus anthracis
GCF_000832445.1	Bacillus anthracis
GCF_022220525.1	Bacillus anthracis
GCF_022220905.1	Bacillus anthracis
GCF_022221125.1	Bacillus anthracis
GCF_022221005.1	Bacillus anthracis
GCF_002980615.3	Bacillus anthracis
GCF_022220645.1	Bacillus anthracis
GCF_022220605.1	Bacillus anthracis
GCF_022220925.1	Bacillus anthracis
GCF_022014775.1	Bacillus anthracis
GCF_022014755.1	Bacillus anthracis
GCF_022220505.1	Bacillus anthracis
GCF_000833125.1	Bacillus anthracis
GCF_022220945.1	Bacillus anthracis
GCF_022221205.1	Bacillus anthracis
GCF_024396775.1	Bacillus anthracis
GCF_022221225.1	Bacillus anthracis
GCF_039639775.1	Bacillus anthracis
GCF_039639785.1	Bacillus anthracis
GCF_039639765.1	Bacillus anthracis
GCF_039637345.1	Bacillus anthracis
GCF_039639755.1	Bacillus anthracis
GCF_039637115.1	Bacillus anthracis
GCF_022220545.1	Bacillus anthracis
GCF_002208785.1	Bacillus anthracis
GCF_000832465.1	Bacillus anthracis
GCF_001990245.1	Bacillus anthracis
GCF_001683095.1	Bacillus anthracis
GCF_001683175.1	Bacillus anthracis
GCF_001683155.1	Bacillus anthracis
GCF_001683135.1	Bacillus anthracis
GCF_001683195.1	Bacillus anthracis
GCF_003227955.1	Bacillus anthracis
GCF_022220585.1	Bacillus anthracis
GCF_022221145.1	Bacillus anthracis
GCF_022221325.1	Bacillus anthracis
GCF_041508535.1	Bacillus anthracis
GCF_022014795.1	Bacillus anthracis
GCF_022221165.1	Bacillus anthracis
GCF_002356575.1	Bacillus anthracis
GCF_022221245.1	Bacillus anthracis
GCF_030166675.1	Bacillus anthracis
GCF_001936375.1	Bacillus anthracis
GCF_000833065.1	Bacillus anthracis
GCF_009806655.1	Bacillus anthracis
GCF_009806675.1	Bacillus anthracis
GCF_009806695.1	Bacillus anthracis
GCF_009806615.1	Bacillus anthracis
GCF_009806635.1	Bacillus anthracis
GCF_001654475.1	Bacillus anthracis
GCF_001683215.1	Bacillus anthracis
GCF_001683065.1	Bacillus anthracis
GCF_001683235.1	Bacillus anthracis
GCF_001683275.1	Bacillus anthracis
GCF_001683295.1	Bacillus anthracis
GCF_001683255.1	Bacillus anthracis
GCF_036884935.1	Bacillus anthracis
GCF_001543225.1	Bacillus anthracis
GCF_019693235.1	Bacillus anthracis
GCF_024396795.1	Bacillus anthracis
GCF_036884865.1	Bacillus anthracis
GCF_026559775.1	Bacillus anthracis
GCF_009806595.1	Bacillus anthracis
GCF_026559755.1	Bacillus anthracis
GCF_022220985.1	Bacillus anthracis
GCF_042193355.1	Bacillus anthracis
GCF_000832505.1	Bacillus anthracis
GCF_000832425.1	Bacillus anthracis
GCF_022221285.1	Bacillus anthracis
GCF_029636705.1	Bacillus anthracis
GCF_029636605.1	Bacillus anthracis
GCF_029636405.1	Bacillus anthracis
GCF_000534935.2	Bacillus anthracis
GCF_000832665.1	Bacillus anthracis
GCF_000725325.1	Bacillus anthracis
GCF_021390035.1	Bacillus anthracis
GCF_006088855.1	Bacillus anthracis
GCF_000832745.1	Bacillus anthracis
GCF_000832725.1	Bacillus anthracis
GCF_022220685.1	Bacillus anthracis
GCF_006742565.1	Bacillus anthracis
GCF_022221305.1	Bacillus anthracis
GCF_022221265.1	Bacillus anthracis
GCF_022221065.1	Bacillus anthracis
GCF_000875715.1	Bacillus anthracis
GCF_038069635.2	Bacillus anthracis
GCF_000832585.1	Bacillus anthracis
GCF_022221105.1	Bacillus anthracis
GCF_000008165.1	Bacillus anthracis str. Sterne
GCF_000832635.1	Bacillus anthracis str. Sterne
GCF_000007845.1	Bacillus anthracis str. Ames
GCF_000021445.1	Bacillus anthracis str. CDC 684
GCF_000512835.2	Bacillus anthracis str. A16
GCF_000512775.2	Bacillus anthracis str. A16R
GCF_000833275.1	Bacillus anthracis str. Turkey32
GCF_000832785.1	Bacillus anthracis str. V770-NP-1R
GCF_000022865.1	Bacillus anthracis str. A0248
GCF_000258885.1	Bacillus anthracis str. H9401
GCF_000295695.2	Bacillus anthracis str. BF1
GCF_022221085.1	Bacillus anthracis str. BF1
GCF_000583105.1	Bacillus anthracis str. SVA11
GCF_002173675.1	Bacillus licheniformis
GCF_016026835.1	Bacillus licheniformis
GCF_002074115.1	Bacillus licheniformis
GCF_003606405.1	Bacillus licheniformis
GCF_001726125.1	Bacillus licheniformis
GCF_004103575.1	Bacillus licheniformis
GCF_004119755.1	Bacillus licheniformis
GCF_003339545.1	Bacillus licheniformis
GCF_002074135.1	Bacillus licheniformis
GCF_036700035.1	Bacillus licheniformis
GCF_003595625.1	Bacillus licheniformis
GCF_009662395.1	Bacillus licheniformis
GCF_006974025.1	Bacillus licheniformis
GCF_002966955.1	Bacillus licheniformis
GCF_039619455.1	Bacillus licheniformis
GCF_002174255.1	Bacillus licheniformis
GCF_017338795.1	Bacillus licheniformis
GCF_002074075.1	Bacillus licheniformis
GCF_004119795.1	Bacillus licheniformis
GCF_030177855.1	Bacillus licheniformis
GCF_030520185.1	Bacillus licheniformis
GCF_022700915.1	Bacillus licheniformis
GCF_002236895.1	Bacillus licheniformis
GCF_006494795.1	Bacillus licheniformis
GCF_015689075.1	Bacillus licheniformis
GCF_002504325.1	Bacillus licheniformis
GCF_001596055.1	Bacillus licheniformis
GCF_028532465.1	Bacillus licheniformis
GCF_036419095.1	Bacillus licheniformis
GCF_030284405.1	Bacillus licheniformis
GCF_004101525.1	Bacillus licheniformis
GCF_004526275.1	Bacillus licheniformis
GCF_036700005.1	Bacillus licheniformis
GCF_003253815.1	Bacillus licheniformis
GCF_902386215.1	Bacillus licheniformis
GCF_007855455.1	Bacillus licheniformis
GCF_003952865.1	Bacillus licheniformis
GCF_016126875.1	Bacillus licheniformis
GCF_002074095.1	Bacillus licheniformis
GCF_024362715.1	Bacillus altitudinis
GCF_022700755.1	Bacillus altitudinis
GCF_039624015.1	Bacillus altitudinis
GCF_030291995.1	Bacillus altitudinis
GCF_030011555.1	Bacillus altitudinis
GCF_030645085.1	Bacillus altitudinis
GCF_005849435.1	Bacillus altitudinis
GCF_013283915.1	Bacillus altitudinis
GCF_004563755.2	Bacillus altitudinis
GCF_032928595.1	Bacillus altitudinis
GCF_002443015.2	Bacillus altitudinis
GCF_024397295.1	Bacillus altitudinis
GCF_034479815.1	Bacillus altitudinis
GCF_035580465.1	Bacillus altitudinis
GCF_017948365.1	Bacillus altitudinis
GCF_030123125.1	Bacillus altitudinis
GCF_029537175.1	Bacillus altitudinis
GCF_001431145.1	Bacillus altitudinis
GCF_001700735.1	Bacillus altitudinis
GCF_037094775.1	Bacillus altitudinis
GCF_030122945.1	Bacillus altitudinis
GCF_001431785.1	Bacillus altitudinis
GCF_037094765.1	Bacillus altitudinis
GCF_016807685.1	Bacillus altitudinis
GCF_002741745.1	Bacillus altitudinis
GCF_024380035.1	Bacillus altitudinis
GCF_015160895.1	Bacillus altitudinis
GCF_019164215.1	Bacillus altitudinis
GCF_023823755.1	Bacillus altitudinis
GCF_000299555.2	Bacillus altitudinis
GCF_013307105.1	Bacillus altitudinis
GCF_019355135.1	Bacillus altitudinis
GCF_024507855.1	Bacillus altitudinis
GCF_030166595.1	Bacillus altitudinis
GCF_039671235.1	Bacillus altitudinis
GCF_000972685.1	Bacillus altitudinis
GCF_016767855.1	Bacillus altitudinis
GCF_001908475.1	Bacillus altitudinis
GCF_017161205.1	Bacillus altitudinis
GCF_022570695.1	Bacillus altitudinis
GCF_015689015.1	Bacillus altitudinis
GCF_040208295.1	Bacillus altitudinis
GCF_021654615.1	Bacillus altitudinis
GCF_006007905.1	Bacillus altitudinis
GCF_021654595.1	Bacillus altitudinis
GCF_003431975.1	Bacillus pumilus
GCF_030122825.1	Bacillus pumilus
GCF_013423765.1	Bacillus pumilus
GCF_039619525.1	Bacillus pumilus
GCF_029634685.1	Bacillus pumilus
GCF_040712265.1	Bacillus pumilus
GCF_020535425.1	Bacillus pumilus
GCF_030167015.1	Bacillus pumilus
GCF_040250345.1	Bacillus pumilus
GCF_001578205.1	Bacillus pumilus
GCF_030717805.1	Bacillus pumilus
GCF_964063375.1	Bacillus pumilus
GCF_003571425.1	Bacillus pumilus
GCF_040712205.1	Bacillus pumilus
GCF_039619495.1	Bacillus pumilus
GCF_037113565.1	Bacillus pumilus
GCF_042180925.1	Bacillus pumilus
GCF_040893075.1	Bacillus pumilus
GCF_001704975.1	Bacillus pumilus
GCF_040712255.1	Bacillus pumilus
GCF_020520205.1	Bacillus pumilus
GCF_024498355.1	Bacillus pumilus
GCF_014489355.1	Bacillus pumilus
GCF_004006455.1	Bacillus pumilus
GCF_038736375.1	Bacillus pumilus
GCF_038738535.1	Bacillus pumilus
GCF_039619745.1	Bacillus pumilus
GCF_001938665.1	Bacillus safensis
GCF_001895885.1	Bacillus safensis
GCF_026970855.1	Bacillus safensis
GCF_025490575.1	Bacillus safensis
GCF_037094785.1	Bacillus safensis
GCF_023716805.1	Bacillus safensis
GCF_016803835.1	Bacillus safensis
GCF_030122965.1	Bacillus safensis
GCF_030123005.1	Bacillus safensis
GCF_027594445.1	Bacillus safensis
GCF_029536915.1	Bacillus safensis
GCF_028463885.1	Bacillus safensis
GCF_025309755.1	Bacillus safensis
GCF_021398835.1	Bacillus safensis
GCF_001938705.1	Bacillus safensis
GCF_002077215.1	Bacillus safensis
GCF_023093895.1	Bacillus safensis
GCF_001938685.1	Bacillus safensis
GCF_030845295.1	Bacillus safensis
GCF_037055295.1	Bacillus safensis
GCF_039619595.1	Bacillus safensis
GCF_040712225.1	Bacillus safensis
GCF_023716825.1	Bacillus safensis
GCF_039619585.1	Bacillus safensis
GCF_030292035.1	Bacillus safensis
GCF_025908215.1	Bacillus safensis
GCF_029536955.1	Bacillus paralicheniformis
GCF_008365255.1	Bacillus paralicheniformis
GCF_031326025.1	Bacillus paralicheniformis
GCF_002393225.1	Bacillus paralicheniformis
GCF_021654755.1	Bacillus paralicheniformis
GCF_030166695.1	Bacillus paralicheniformis
GCF_003711025.1	Bacillus paralicheniformis
GCF_002993945.1	Bacillus paralicheniformis
GCF_035985545.1	Bacillus paralicheniformis
GCF_026210435.1	Bacillus paralicheniformis
GCF_009497935.1	Bacillus paralicheniformis
GCF_900635765.1	Bacillus paralicheniformis
GCF_039619465.1	Bacillus paralicheniformis
GCF_021654735.1	Bacillus paralicheniformis
GCF_029537035.1	Bacillus paralicheniformis
GCF_021654715.1	Bacillus paralicheniformis
GCF_000876525.1	Bacillus paralicheniformis
GCF_038049955.1	Bacillus paralicheniformis
GCF_002068155.1	Bacillus paralicheniformis
GCF_029000405.1	Bacillus paralicheniformis
GCF_030123025.1	Bacillus paralicheniformis
GCF_026723705.1	Bacillus paralicheniformis
GCF_018324505.1	Bacillus paralicheniformis
GCF_018324565.1	Bacillus paralicheniformis
GCF_003171815.2	Bacillus paralicheniformis
GCF_029590455.1	Bacillus paralicheniformis
GCF_000408885.1	Bacillus paralicheniformis ATCC 9945a
GCF_010669045.1	Bacillus paranthracis
GCF_027945115.1	Bacillus paranthracis
GCF_009648955.1	Bacillus paranthracis
GCF_042137985.1	Bacillus paranthracis
GCF_005848985.1	Bacillus paranthracis
GCF_029282725.1	Bacillus paranthracis
GCF_030440255.1	Bacillus paranthracis
GCF_023824115.1	Bacillus paranthracis
GCF_037157755.1	Bacillus paranthracis
GCF_009799965.1	Bacillus paranthracis
GCF_024205365.1	Bacillus paranthracis
GCF_024134505.1	Bacillus paranthracis
GCF_021249305.1	Bacillus paranthracis
GCF_015693885.1	Bacillus paranthracis
GCF_024266645.1	Bacillus halotolerans
GCF_030123205.1	Bacillus halotolerans
GCF_013347105.1	Bacillus halotolerans
GCF_018417515.1	Bacillus halotolerans
GCF_041222785.1	Bacillus halotolerans
GCF_033568485.1	Bacillus halotolerans
GCF_014621755.1	Bacillus halotolerans
GCF_026967595.1	Bacillus halotolerans
GCF_026013885.1	Bacillus halotolerans
GCF_032763365.1	Bacillus halotolerans
GCF_030292055.1	Bacillus halotolerans
GCF_024510645.1	Bacillus halotolerans
GCF_025809355.1	Bacillus halotolerans
GCF_024266605.1	Bacillus halotolerans
GCF_030167075.1	Bacillus halotolerans
GCF_018739385.1	Bacillus mycoides
GCF_002104575.1	Bacillus mycoides
GCF_038024175.1	Bacillus mycoides
GCF_018739525.1	Bacillus mycoides
GCF_018742225.1	Bacillus mycoides
GCF_022532085.1	Bacillus mycoides
GCF_030292205.1	Bacillus mycoides
GCF_018741465.1	Bacillus mycoides
GCF_030292225.1	Bacillus mycoides
GCF_008274925.1	Bacillus mycoides
GCF_018741145.1	Bacillus mycoides
GCF_018742185.1	Bacillus mycoides
GCF_018741165.1	Bacillus mycoides
GCF_018739445.1	Bacillus mycoides
GCF_030292115.1	Bacillus mycoides
GCF_018736745.1	Bacillus mycoides
GCF_018742105.1	Bacillus mycoides
GCF_018739505.1	Bacillus mycoides
GCF_032681105.1	Bacillus mycoides
GCF_018741565.1	Bacillus mycoides
GCF_030292015.1	Bacillus mycoides
GCF_030704245.1	Bacillus mycoides
GCF_018741645.1	Bacillus mycoides
GCF_018751995.1	Bacillus mycoides
GCF_018739625.1	Bacillus mycoides
GCF_018740945.1	Bacillus mycoides
GCF_018742285.1	Bacillus mycoides
GCF_018739645.1	Bacillus mycoides
GCF_018742045.1	Bacillus mycoides
GCF_018739365.1	Bacillus mycoides
GCF_018741005.1	Bacillus mycoides
GCF_018741085.1	Bacillus mycoides
GCF_018739305.1	Bacillus mycoides
GCF_018742205.1	Bacillus mycoides
GCF_018741605.1	Bacillus mycoides
GCF_032681085.1	Bacillus mycoides
GCF_018741505.1	Bacillus mycoides
GCF_018739665.1	Bacillus mycoides
GCF_018739545.1	Bacillus mycoides
GCF_018742265.1	Bacillus mycoides
GCF_030718825.1	Bacillus mycoides
GCF_018739705.1	Bacillus mycoides
GCF_018736725.1	Bacillus mycoides
GCF_018742245.1	Bacillus mycoides
GCF_018736765.1	Bacillus mycoides
GCF_018739685.1	Bacillus mycoides
GCF_018736705.1	Bacillus mycoides
GCF_000018825.1	Bacillus mycoides KBAB4
GCF_002243495.1	Bacillus atrophaeus
GCF_032460565.1	Bacillus atrophaeus
GCF_024757965.1	Bacillus atrophaeus
GCF_037997125.1	Bacillus atrophaeus
GCF_002173495.1	Bacillus atrophaeus
GCF_041296505.1	Bacillus atrophaeus
GCF_029541525.1	Bacillus atrophaeus
GCF_029581095.1	Bacillus atrophaeus
GCF_019443725.1	Bacillus atrophaeus
GCF_018140555.1	Bacillus atrophaeus
GCF_041379395.1	Bacillus atrophaeus
GCF_000165925.1	Bacillus atrophaeus 1942
GCF_002850535.1	Bacillus siamensis
GCF_026014025.1	Bacillus siamensis
GCF_024453785.1	Bacillus siamensis
GCF_016313165.1	Bacillus siamensis
GCF_018739605.1	Bacillus toyonensis
GCF_024919115.1	Bacillus toyonensis
GCF_018741625.1	Bacillus toyonensis
GCF_018741525.1	Bacillus toyonensis
GCF_030167035.1	Bacillus toyonensis
GCF_018741545.1	Bacillus toyonensis
GCF_018741125.1	Bacillus toyonensis
GCF_030166995.1	Bacillus toyonensis
GCF_030167055.1	Bacillus toyonensis
GCF_022170805.1	Bacillus toyonensis
GCF_018779945.3	Bacillus toyonensis
GCF_028743795.1	Bacillus spizizenii
GCF_036785745.1	Bacillus spizizenii
GCF_036884815.1	Bacillus spizizenii
GCF_041501465.1	Bacillus spizizenii
GCF_000959025.1	Bacillus spizizenii
GCF_006094475.1	Bacillus spizizenii ATCC 6633 = JCM 2499
GCF_000146565.1	Bacillus spizizenii str. W23
GCF_029027925.1	Bacillus pacificus
GCF_024205385.1	Bacillus pacificus
GCF_035666115.1	Bacillus pacificus
GCF_032463625.1	Bacillus inaquosorum
GCF_035320845.1	Bacillus inaquosorum
GCF_030177695.1	Bacillus inaquosorum
GCF_029948165.1	Bacillus inaquosorum
GCF_030128945.2	Bacillus inaquosorum
GCF_018741585.1	Bacillus wiedmannii
GCF_018741405.1	Bacillus wiedmannii
GCF_022810705.1	Bacillus wiedmannii
GCF_030123185.1	Bacillus wiedmannii
GCF_018741285.1	Bacillus wiedmannii
GCF_018141085.1	Bacillus tropicus
GCF_016026855.1	Bacillus tropicus
GCF_016027575.1	Bacillus tropicus
GCF_013331815.1	Bacillus tropicus
GCF_027626015.1	Bacillus tropicus
GCF_023824035.1	Bacillus tropicus
GCF_023159405.1	Bacillus tropicus
GCF_040784915.1	Bacillus vallismortis
GCF_029958885.1	Bacillus stercoris
GCF_037101185.1	Bacillus stercoris
GCF_030219925.1	Bacillus stercoris
GCF_023278615.1	Bacillus methanolicus
GCF_002202015.1	Bacillus sonorensis
GCF_000724485.1	Bacillus methanolicus MGA3
GCF_036287315.1	Bacillus albus
GCF_009740005.1	Bacillus albus
GCF_002443095.1	Bacillus glycinifermentans
GCF_030418985.1	Bacillus glycinifermentans
GCF_900093775.1	Bacillus glycinifermentans
GCF_023022945.1	Bacillus glycinifermentans
GCF_020002245.1	Bacillus badius
GCF_038971285.1	Bacillus paramycoides
GCF_000832885.1	Bacillus pseudomycoides
GCF_000742855.1	Bacillus pseudomycoides
GCF_022811845.1	Bacillus pseudomycoides
GCF_040970225.1	Bacillus aerius
GCF_031199195.1	Bacillus aerius
GCF_030291295.1	Bacillus mojavensis
GCF_018141025.1	Bacillus nitratireducens
GCF_023824075.1	Bacillus bombysepticus
GCF_002251005.2	Bacillus cytotoxicus
GCF_002251045.2	Bacillus cytotoxicus
GCF_017909015.1	Bacillus cytotoxicus
GCF_002251115.2	Bacillus cytotoxicus
GCF_017909235.1	Bacillus cytotoxicus
GCF_002250905.2	Bacillus cytotoxicus
GCF_002250965.2	Bacillus cytotoxicus
GCF_002251025.2	Bacillus cytotoxicus
GCF_002250885.2	Bacillus cytotoxicus
GCF_017909135.1	Bacillus cytotoxicus
GCF_017909295.1	Bacillus cytotoxicus
GCF_002250925.2	Bacillus cytotoxicus
GCF_002251055.2	Bacillus cytotoxicus
GCF_017909435.1	Bacillus cytotoxicus
GCF_002250945.2	Bacillus cytotoxicus
GCF_017909395.1	Bacillus cytotoxicus
GCF_000831065.1	Bacillus bombysepticus str. Wang
GCF_000473245.1	Bacillus infantis NRRL B-14911
GCF_005154805.1	Bacillus sp. S3
GCF_003586445.1	Bacillus sp. Y1
GCF_041225435.1	Bacillus manliponensis
GCF_022637375.2	Bacillus sp. N5-665
GCF_004799705.1	Bacillus sp. DU-106
GCF_040448665.1	Bacillus cereus group sp. MS39
GCF_039698855.1	Bacillus paramobilis
GCF_001816185.2	Bacillus sp. RZ2MS9
GCF_032401745.1	Bacillus sp. SI2
GCF_022701035.1	Bacillus sp. N447-1
GCF_023101325.1	Bacillus sp. PGP15
GCF_023823855.1	Bacillus sp. CMF12
GCF_034259245.1	Bacillus sp. RA(2023)
GCF_004322655.1	Bacillus sp. SYJ
GCF_002073415.2	Bacillus sp. FDAARGOS_235
GCF_009861435.1	Bacillus sp. A260
GCF_038096195.1	Bacillus paramobilis
GCF_007363175.1	Bacillus sp. BD59S
GCF_022809835.2	Bacillus sp. ZJS3
GCF_018966865.1	Bacillus sp. NP247
GCF_003812125.1	Bacillus sp. FDAARGOS_527
GCF_039134555.1	Bacillus sp. BR3(2024)
GCF_025809295.1	Bacillus sp. 41-22
GCF_020149975.1	Bacillus sp. CRB-7
GCF_008274885.1	Bacillus sp. SH8-8
GCF_008274865.1	Bacillus sp. AR4-2
GCF_002833485.1	Bacillus sp. HBCD-sjtu
GCF_008274905.1	Bacillus sp. JAS24-2
GCF_008432245.1	Bacillus sp. BS98
GCF_030292155.1	Bacillus sp. DX3.1
GCF_001831375.1	Bacillus sp. ABP14
GCF_028751175.1	Bacillus sp. HNR-4
GCF_037966225.1	Bacillus sp. FSL E2-8900
GCF_042019215.1	Bacillus sp. RS11
GCF_000242895.2	Bacillus sp. 1NLA3E
GCF_037982765.1	Bacillus sp. FSL K6-0138
GCF_033261025.1	Bacillus sp. KICET-3
GCF_020091665.1	Bacillus sp. PM8313
GCF_033449965.1	Bacillus sp. T3
GCF_000465465.2	Bacillus sp. NSP9.1
GCF_024297105.1	Bacillus sp. KRF7
GCF_009818105.1	Bacillus sp. N1-1
GCF_032341175.1	Bacillus sp. DTU_2020_1000418_1_SI_GHA_SEK_038
GCF_037977045.1	Bacillus sp. FSL K6-1109
GCF_037975355.1	Bacillus sp. FSL M8-0315
GCF_029537375.1	Bacillus sp. HSf4
GCF_038593065.1	Bacillus sp. FSL P2-0026
GCF_038592895.1	Bacillus sp. PS194
GCF_037976035.1	Bacillus sp. FSL K6-0972
GCF_038592935.1	Bacillus sp. FSL K6-1560
GCF_037975275.1	Bacillus sp. FSL M8-0359
GCF_037976065.1	Bacillus sp. FSL L8-0193
GCF_038606125.1	Bacillus sp. FSL R5-0447
GCF_037975945.1	Bacillus sp. FSL K6-0998
GCF_011082085.1	Bacillus sp. Cs-700
GCF_037964915.1	Bacillus sp. FSL K6-1012
GCF_038593085.1	Bacillus sp. FSL L8-0528
GCF_038595025.1	Bacillus sp. FSL K6-8391
GCF_011398925.1	Bacillus sp. KH172YL63
GCF_003330965.1	Bacillus sp. DM2
GCF_037963605.1	Bacillus sp. PS11(2022)
GCF_024722355.1	Bacillus sp. BAC
GCF_037975425.1	Bacillus sp. FSL R5-0416
GCF_037966305.1	Bacillus sp. FSL R5-0560
GCF_005937795.2	Bacillus sp. KBS0812
GCF_014250415.1	Bacillus sp. PAMC28748
GCF_038608285.1	Bacillus sp. FSL R5-0443
GCF_009906915.1	Bacillus sp. AM1(2019)
GCF_004103875.1	Bacillus sp. WR11
GCF_037969865.1	Bacillus sp. FSL R7-0646
GCF_041222765.1	Bacillus sp. JNUCC-21
GCF_037975435.1	Bacillus sp. FSL P4-0290
GCF_038630725.1	Bacillus sp. FSL K6-2861
GCF_019334685.1	Bacillus sp. LJBS17
GCF_037963565.1	Bacillus sp. PS95
GCF_037963575.1	Bacillus sp. PS93
GCF_002269275.1	Bacillus sp. 1s-1
GCF_038603755.1	Bacillus sp. FSL R5-0593
GCF_001896025.1	Bacillus sp. H15-1
GCF_002201875.1	Bacillus sp. MD-5
GCF_037963535.1	Bacillus sp. PS217
GCF_020783355.1	Bacillus sp. BC1-43
GCF_016924995.1	Bacillus sp. LJBS06
GCF_037963595.1	Bacillus sp. PS65
GCF_037963335.1	Bacillus sp. PS108
GCF_037963345.1	Bacillus sp. PS237
GCF_037975365.1	Bacillus sp. FSL M8-0133
GCF_040207805.1	Bacillus sp. hwrm1
GCF_040311405.1	Bacillus sp. FSL K6-2865
GCF_037963555.1	Bacillus sp. PS196
GCF_001553895.1	Bacillus sp. SDLI1
GCF_029536185.1	Bacillus sp. B28
GCF_037963585.1	Bacillus sp. PS68
GCF_023278545.1	Bacillus sp. ZHX3
GCF_033412715.1	Bacillus sp. N3378-2at
GCF_000259365.1	Bacillus sp. JS
GCF_037975455.1	Bacillus sp. FSL M8-0071
GCF_037965605.1	Bacillus sp. FSL W8-0812
GCF_037975465.1	Bacillus sp. FSL M8-0054
GCF_001719225.1	Bacillus sp. FJAT-14266
GCF_022163605.1	Bacillus sp. Man122
GCF_037963545.1	Bacillus sp. PS210
GCF_014250375.1	Bacillus sp. PAMC26543
GCF_038593095.1	Bacillus sp. FSL L8-0358
GCF_027721405.1	Bacillus sp. KICET-1
GCF_022700795.1	Bacillus sp. A1(2020)
GCF_037977205.1	Bacillus sp. FSL K6-0993
GCF_037976695.1	Bacillus sp. FSL K6-1366
GCF_024662135.1	Bacillus sp. K1
GCF_042296235.1	Bacillus sp. A1
GCF_009363695.1	Bacillus sp. THAF10
GCF_037975475.1	Bacillus sp. FSL M8-0025
GCF_000877815.1	Bacillus sp. YP1
GCF_000827045.1	Bacillus sp. BH072
GCF_000978495.1	Bacillus sp. LM 4-2
GCF_032465855.1	Bacillus sp. TSA-4
GCF_037975295.1	Bacillus sp. FSL R5-0523
GCF_037964975.1	Bacillus sp. EU52
GCF_001999205.1	Bacillus sp. 275
GCF_002843505.1	Bacillus sp. SJ-10
GCF_037964945.1	Bacillus sp. FSL K6-1003
GCF_038592915.1	Bacillus sp. EU63
GCF_036362845.1	Bacillus sp. MT(2024)
GCF_002763675.1	Bacillus sp. Lzh-5
GCF_000815145.1	Bacillus sp. Pc3
GCF_011008975.1	Bacillus sp. LUNF1
GCF_017797845.1	Bacillus sp. LJBV19
GCF_038599185.1	Bacillus sp. FSL R7-0675
GCF_018861275.1	Bacillus sp. JNUCC-22
GCF_038593375.1	Bacillus sp. FSL R7-0651
GCF_031582965.1	Bacillus sp. NEB1478
GCF_012572025.1	Bacillus sp. HNA3
GCF_021729365.1	Bacillus sp. R45
GCF_003047165.1	Bacillus sp. ZY-1-1
GCF_030284525.1	Bacillus sp. L381
GCF_031765195.1	Bacillus sp. SG20001
GCF_040869405.1	Bacillus sp. FSL K6-2869
GCF_037966365.1	Bacillus sp. FSL P4-0322
GCF_038593345.1	Bacillus sp. FSL M8-0350
GCF_038593285.1	Bacillus sp. FSL R5-0712
GCF_016919285.1	Bacillus sp. PDNC022
GCF_038613425.1	Bacillus sp. FSL M8-0266
GCF_038593215.1	Bacillus sp. FSL W8-0920
GCF_038595035.1	Bacillus sp. FSL W7-1085
GCF_019464555.1	Bacillus sp. 7D3
GCF_038406745.1	Bacillus sp. YBsi01
GCF_038593205.1	Bacillus sp. FSL W8-1141
GCF_018885385.1	Bacillus sp. JNUCC-24
GCF_038593225.1	Bacillus sp. FSL W8-0629
GCF_014250435.1	Bacillus sp. PAMC28571
GCF_014302175.1	Bacillus sp. PAMC22265
GCF_038593245.1	Bacillus sp. FSL R5-0286
GCF_024398395.1	Bacillus sp. FS02
GCF_038629295.1	Bacillus sp. FSL L8-0661
GCF_038593365.1	Bacillus sp. FSL W7-1034
GCF_000469135.2	Bacillus sp. SB49
GCF_038627835.1	Bacillus sp. FSL M7-0307
GCF_038630785.1	Bacillus sp. FSL K6-1000
GCF_038593175.1	Bacillus sp. FSL K6-1006
GCF_037966335.1	Bacillus sp. FSL R5-0432
GCF_038593255.1	Bacillus sp. FSL L8-0215
GCF_038629965.1	Bacillus sp. FSL L8-0654
GCF_040047675.1	Bacillus sp. BS1807G30
GCF_037965155.1	Bacillus sp. FSL W8-1143
GCF_038593325.1	Bacillus sp. FSL W7-1582
GCF_037975305.1	Bacillus sp. FSL M8-0277
GCF_038630815.1	Bacillus sp. FSL K6-0994
GCF_038593335.1	Bacillus sp. FSL W7-1346
GCF_038628485.1	Bacillus sp. FSL M7-0003
GCF_038593235.1	Bacillus sp. FSL W8-0502
GCF_038630405.1	Bacillus sp. FSL K6-4563
GCF_038635285.1	Bacillus sp. FSL H8-0516
GCF_038630765.1	Bacillus sp. FSL K6-1033
GCF_038601465.1	Bacillus sp. FSL R7-0672
GCF_038593275.1	Bacillus sp. FSL W7-1336
GCF_038630825.1	Bacillus sp. FSL K6-0923
GCF_000800825.1	Bacillus sp. WP8
GCF_038593395.1	Bacillus sp. FSL R5-0397
GCF_038630295.1	Bacillus sp. FSL L8-0167
GCF_038593385.1	Bacillus sp. FSL R5-0820
GCF_038593305.1	Bacillus sp. FSL P4-0248
GCF_038593295.1	Bacillus sp. FSL R5-0512
GCF_038630855.1	Bacillus sp. FSL H7-0578
GCF_037997065.1	Bacillus sp. FSL K6-2837
GCF_038593355.1	Bacillus sp. FSL M8-0049
GCF_037976435.1	Bacillus sp. FSL K6-2841
GCF_038627085.1	Bacillus sp. FSL M7-0791
GCF_038593315.1	Bacillus sp. FSL P2-0069
GCF_038630485.1	Bacillus sp. FSL K6-3200
GCF_038610765.1	Bacillus sp. FSL R5-0422
GCF_040869395.1	Bacillus sp. FSL K6-3154
GCF_009759805.1	Bacillus sp. ms-22
GCF_020524035.2	Bacillus carboniphilus
GCF_000829195.1	Bacillus sp. OxB-1
GCF_038630515.1	Bacillus sp. FSL K6-3149
GCF_038630935.1	Bacillus sp. FSL K6-0046
GCF_040500475.1	Bacillus sp. Bos-x628
GCF_002009135.1	Bacillus subtilis subsp. subtilis str. 168
GCF_002009095.1	Bacillus subtilis subsp. subtilis str. 168
GCF_003097715.1	Bacillus safensis FO-36b
GCF_009937745.1	Bacillus subtilis
GCF_030285965.1	Bacillus subtilis
GCF_025767725.1	Bacillus subtilis
GCF_018141065.1	Bacillus subtilis
GCF_030316035.1	Bacillus subtilis
GCF_025452155.1	Bacillus subtilis
GCF_033100155.1	Bacillus subtilis
GCF_009676665.1	Bacillus subtilis
GCF_025837035.1	Bacillus subtilis
GCF_021498185.1	Bacillus subtilis
GCF_009017455.1	Bacillus subtilis
GCF_030273385.1	Bacillus subtilis
GCF_028864775.1	Bacillus subtilis
GCF_011765645.1	Bacillus subtilis
GCF_018224865.2	Bacillus subtilis
GCF_002220075.1	Bacillus subtilis
GCF_002205435.1	Bacillus subtilis
GCF_003515125.1	Bacillus subtilis
GCF_041014725.1	Bacillus subtilis
GCF_001750745.1	Bacillus subtilis subsp. subtilis
GCF_003426125.1	Bacillus subtilis subsp. subtilis
GCF_003184945.1	Bacillus velezensis
GCF_024134605.1	Bacillus velezensis
GCF_033798645.1	Bacillus velezensis
GCF_030263995.1	Bacillus velezensis
GCF_003441635.1	Bacillus velezensis
GCF_022828405.1	Bacillus velezensis
GCF_022964915.1	Bacillus velezensis
GCF_023573525.1	Bacillus velezensis
GCF_009734085.1	Bacillus velezensis
GCF_023573405.1	Bacillus velezensis
GCF_024666145.1	Bacillus velezensis
GCF_023573305.1	Bacillus velezensis
GCF_005696395.1	Bacillus velezensis
GCF_023573185.1	Bacillus velezensis
GCF_023573425.1	Bacillus velezensis
GCF_023573465.1	Bacillus velezensis
GCF_023573365.1	Bacillus velezensis
GCF_023573485.1	Bacillus velezensis
GCF_000875875.2	Bacillus velezensis
GCF_023573445.1	Bacillus velezensis
GCF_004135455.2	Bacillus velezensis
GCF_023573385.1	Bacillus velezensis
GCF_039725925.1	Bacillus velezensis
GCF_028752855.1	Bacillus velezensis
GCF_004331895.1	Bacillus velezensis
GCF_022816825.1	Bacillus velezensis
GCF_002290045.1	Bacillus velezensis
GCF_002993245.1	Bacillus velezensis
GCF_040931605.1	Bacillus velezensis
GCF_018278845.1	Bacillus velezensis
GCF_040931615.1	Bacillus velezensis
GCF_010223795.1	Bacillus cereus
GCF_010232525.2	Bacillus cereus
GCF_023824275.1	Bacillus cereus
GCF_025960525.1	Bacillus cereus
GCF_016117775.1	Bacillus cereus
GCF_030291975.1	Bacillus cereus
GCF_022406835.1	Bacillus cereus
GCF_002504205.1	Bacillus cereus
GCF_007923085.1	Bacillus cereus
GCF_021496685.1	Bacillus cereus
GCF_002952815.1	Bacillus cereus
GCF_040703005.1	Bacillus amyloliquefaciens
GCF_030284565.1	Bacillus amyloliquefaciens
GCF_032918205.1	Bacillus amyloliquefaciens
GCF_032930055.1	Bacillus amyloliquefaciens
GCF_032933215.1	Bacillus amyloliquefaciens
GCF_017378115.1	Bacillus thuringiensis
GCF_004194455.2	Bacillus thuringiensis
GCF_004194435.2	Bacillus thuringiensis
GCF_004194475.2	Bacillus thuringiensis
GCF_020005185.2	Bacillus thuringiensis
GCF_004354265.1	Bacillus thuringiensis
GCF_022809735.1	Bacillus thuringiensis
GCF_000835235.1	Bacillus thuringiensis serovar kurstaki
GCF_012222085.2	Bacillus thuringiensis serovar andalousiensis
GCF_041262955.1	Bacillus anthracis
GCF_041263205.1	Bacillus anthracis
GCF_041262845.1	Bacillus anthracis
GCF_041263275.1	Bacillus anthracis
GCF_013349185.1	Bacillus anthracis
GCF_013349165.1	Bacillus anthracis
GCF_012273335.1	Bacillus anthracis
GCF_012273315.1	Bacillus anthracis
GCF_012273355.1	Bacillus anthracis
GCF_000742875.1	Bacillus anthracis
GCF_012273375.1	Bacillus anthracis
GCF_000742695.1	Bacillus anthracis
GCF_013349245.1	Bacillus anthracis
GCF_001277955.1	Bacillus anthracis
GCF_014249775.1	Bacillus anthracis
GCF_000831505.1	Bacillus anthracis
GCF_034259145.1	Bacillus anthracis
GCF_024134745.1	Bacillus licheniformis
GCF_002953475.1	Bacillus licheniformis
GCF_014673515.1	Bacillus licheniformis
GCF_000258125.2	Bacillus licheniformis WX-02
GCF_024134705.1	Bacillus altitudinis
GCF_027594585.1	Bacillus altitudinis
GCF_011067205.1	Bacillus altitudinis
GCF_007923025.1	Bacillus altitudinis
GCF_022819205.1	Bacillus altitudinis
GCF_001543165.1	Bacillus altitudinis
GCF_009937765.1	Bacillus pumilus
GCF_000714495.3	Bacillus pumilus
GCF_023524005.1	Bacillus safensis
GCF_040703025.1	Bacillus safensis
GCF_041085315.1	Bacillus safensis
GCF_003660145.1	Bacillus safensis
GCF_024134585.1	Bacillus safensis
GCF_002151195.2	Bacillus safensis
GCF_002155005.2	Bacillus safensis
GCF_019931595.1	Bacillus paralicheniformis
GCF_020042645.1	Bacillus paralicheniformis
GCF_025161175.1	Bacillus paralicheniformis
GCF_011068305.1	Bacillus paralicheniformis
GCF_016834515.1	Bacillus paranthracis
GCF_015334865.1	Bacillus paranthracis
GCF_016093395.1	Bacillus halotolerans
GCF_040256795.1	Bacillus halotolerans
GCF_018513785.1	Bacillus paranthracis
GCF_016117755.1	Bacillus mycoides
GCF_000742675.1	Bacillus atrophaeus subsp. globigii
GCF_000385965.2	Bacillus atrophaeus UCMB-5137
GCF_040958085.1	Bacillus inaquosorum
GCF_019598985.1	Bacillus inaquosorum
GCF_011040455.1	Bacillus tropicus
GCF_023920485.1	Bacillus vallismortis
GCF_022691145.1	Bacillus nitratireducens
GCF_040703065.1	Bacillus infantis
GCF_001278805.1	Bacillus sp. FJAT-18017
GCF_003816055.1	Bacillus sp. FJAT-42376
GCF_017161885.1	Bacillus sp. 3a
GCF_037201805.1	Bacillus sp. FJAT-52991
GCF_001278755.1	Bacillus sp. FJAT-22090
GCF_036884855.1	Bacillus sp. MAG717A
GCF_035579705.1	Bacillus sp. OK-29
GCF_003429245.1	Bacillus sp. CR71
GCF_003429225.1	Bacillus sp. E25
GCF_021228595.1	Bacillus sp. FCW2
GCF_001679765.1	Bacillus sp. B25(2016b)
GCF_003355115.1	Bacillus sp. COPE52
GCF_038023285.1	Bacillus sp. PPSBB_11
GCF_002953915.1	Bacillus sp. MBGLi79
GCF_039778265.1	Bacillus sp. SW7
GCF_000155325.1	Bacillus subtilis subsp. subtilis str. 168
GCF_000186085.1	Bacillus subtilis subsp. subtilis NCIB 3610 = ATCC 6051 = DSM 10
GCF_000003925.1	Bacillus mycoides DSM 2048
GCF_905311035.2	Bacillus subtilis
GCF_000155375.1	Bacillus subtilis subsp. subtilis str. SMY
GCF_000155355.1	Bacillus subtilis subsp. subtilis str. JH642
GCF_000160895.1	Bacillus cereus ATCC 10876
GCF_000161115.1	Bacillus cereus BDRD-Cer4
GCF_000161035.1	Bacillus cereus m1550
GCF_000161135.1	Bacillus cereus 95/8201
GCF_000160935.1	Bacillus cereus 172560W
GCF_000161175.1	Bacillus cereus Rock1-15
GCF_000161055.1	Bacillus cereus BDRD-ST24
GCF_000161275.1	Bacillus cereus Rock4-2
GCF_000160915.1	Bacillus cereus BGSC 6E1
GCF_000161315.1	Bacillus cereus F65185
GCF_000161355.1	Bacillus cereus AH676
GCF_035600155.1	Bacillus amyloliquefaciens
GCF_000342025.1	Bacillus thuringiensis DAR 81934
GCF_000161495.1	Bacillus thuringiensis Bt407
GCF_000161655.1	Bacillus thuringiensis serovar pondicheriensis BGSC 4BA1
GCF_000161635.1	Bacillus thuringiensis serovar andalousiensis BGSC 4AW1
GCF_000161675.1	Bacillus thuringiensis serovar huazhongensis BGSC 4BD1
GCF_000161695.1	Bacillus thuringiensis serovar pulsiensis BGSC 4CC1
GCF_000161715.1	Bacillus thuringiensis IBL 200
GCF_000161515.1	Bacillus thuringiensis serovar thuringiensis str. T01001
GCF_000161595.1	Bacillus thuringiensis serovar monterrey BGSC 4AJ1
GCF_000161575.1	Bacillus thuringiensis serovar kurstaki str. T03a001
GCF_000161735.1	Bacillus thuringiensis IBL 4222
GCF_000161555.1	Bacillus thuringiensis serovar pakistani str. T13001
GCF_000742315.1	Bacillus anthracis
GCF_000559005.1	Bacillus anthracis 52-G
GCF_000558965.1	Bacillus anthracis 8903-G
GCF_000558985.1	Bacillus anthracis 9080-G
GCF_001914255.1	Bacillus licheniformis
GCF_022814785.1	Bacillus mycoides
GCF_000160975.1	Bacillus mycoides
GCF_000161335.1	Bacillus mycoides
GCF_000160955.1	Bacillus wiedmannii
GCF_000161435.1	Bacillus pseudomycoides
GCF_000161415.1	Bacillus pseudomycoides
GCF_000696635.1	Bacillus subtilis subsp. subtilis str. 168
GCF_014389245.2	Bacillus subtilis subsp. subtilis
GCF_031316525.1	Bacillus subtilis subsp. subtilis NCIB 3610 = ATCC 6051 = DSM 10
[truncated: 8,841 more rows]

## Sheet: Table S3. Genomes and represent
Table S3. Genomes and representative type strains
ID	Species
GCF_001884185.1	B. albus
GCF_000691145.1	B. altitudinis
GCF_000196735.1	B. amyloliquefaciens
GCF_000742895.1	B. anthracis
GCF_019915265.1	B. aquiflavi
GCF_017498775.1	B. arachidis
GCF_001584335.1	B. atrophaeus
GCF_001307105.1	B. australimaris
GCF_921008455.1	B. basilensis
GCF_004124315.2	B. cabrialesii
GCF_002860125.1	B. canaveralius
GCF_000007825.1	B. cereus
GCF_027706145.1	B. changyiensis
GCF_001516895.1	B. coahuilensis
GCF_000017425.1	B. cytotoxicus
GCF_006494425.1	B. dicomae
GCF_002746455.1	B. fungorum
GCF_001590835.1	B. gaemokensis
GCF_001042475.2	B. glycinifermentans
GCF_001278705.1	B. gobiensis
GCF_001517105.1	B. halotolerans
GCF_001969855.1	B. haynesii
GCF_018332515.1	B. hominis
GCF_030813115.1	B. horti
GCF_000332645.1	B. inaquosorum
GCF_000473245.1	B. infantis
GCF_000011645.1	B. licheniformis
GCF_022808645.1	B. litorisediminis
GCF_001884105.1	B. luti
GCF_000712595.1	B. manliponensis
GCF_011008845.1	B. mesophilus
GCF_000724485.1	B. methanolicus
GCF_020223575.2	B. mexicanus
GCF_001884045.1	B. mobilis
GCF_031316635.1	B. mojavensis
GCF_000832605.1	B. mycoides
GCF_001584325.1	B. nakamurai
GCF_001884135.1	B. nitratireducens
GCF_900207585.1	B. oleivorans
GCF_001884025.1	B. pacificus
GCF_001042485.2	B. paralicheniformis
GCF_018332495.1	B. paramobilis
GCF_001884235.1	B. paramycoides
GCF_001883995.1	B. paranthracis
GCF_001884065.1	B. proteolyticus
GCF_000161455.1	B. pseudomycoides
GCF_900186955.1	B. pumilus
GCF_917563915.1	B. rhizoplanae
GCF_000691165.1	B. safensis
GCF_018332475.1	B. sanguinis
GCF_000262045.1	B. siamensis
GCF_001050115.1	B. smithii
GCF_001592005.1	B. sonorensis
GCF_031316495.1	B. spizizenii
GCF_002577405.1	B. spp1
GCF_000613125.1	B. spp10
GCF_002561295.1	B. spp11
GCF_002578045.1	B. spp12
GCF_002797415.1	B. spp13
GCF_000746925.1	B. spp14
GCF_020171945.1	B. spp15
GCF_030817055.1	B. spp16
GCF_020524495.1	B. spp17
GCF_902374955.1	B. spp18
GCF_040784915.1	B. spp19
GCF_013314535.1	B. spp2
GCF_001243895.1	B. spp20
GCF_900104575.1	B. spp21
GCF_900117315.1	B. spp22
GCF_002564555.1	B. spp23
GCF_026790065.1	B. spp24
GCF_002551815.1	B. spp25
GCF_003431975.1	B. spp26
GCF_000299035.1	B. spp27
GCF_003400245.1	B. spp28
GCF_022095615.2	B. spp29
GCF_018613535.1	B. spp3
GCF_007678085.1	B. spp30
GCF_008923725.1	B. spp31
GCF_000021305.1	B. spp32
GCF_002567495.1	B. spp33
GCF_001455345.1	B. spp34
GCF_002021365.1	B. spp35
GCF_002146705.1	B. spp36
GCF_022811845.1	B. spp4
GCF_029537375.1	B. spp5
GCF_030292155.1	B. spp6
GCF_002551005.1	B. spp7
GCF_900112415.1	B. spp8
GCF_900116295.1	B. spp9
GCF_029772985.1	B. stercoris
GCF_000009045.1	B. subtilis
GCF_001969815.1	B. swezeyi
GCF_031317525.1	B. tequilensis
GCF_000812025.2	B. thermotolerans
GCF_001182785.1	B. thuringiensis
GCF_000496285.1	B. toyonensis
GCF_001884035.1	B. tropicus
GCF_004116955.1	B. vallismortis
GCF_001461825.1	B. velezensis
GCF_001583695.1	B. wiedmannii
GCF_000300535.1	B. xiamenensis
GCF_000715205.1	B. zhangzhouensis

## Sheet: Table S4. Taxonomic assignments
Table S4. Taxonomic assignments of RefSeq and LPA
ID	Initial name (RefSeq)	Present name (LPA)
GCF_002148025.1	Bacillus thuringiensis serovar konkukian	B. spp36
GCF_000008505.1	Bacillus thuringiensis serovar konkukian str. 97-27	B. anthracis
GCF_014138805.1	Bacillus aerius	B. altitudinis
GCF_029894105.1	Bacillus aerius	B. altitudinis
GCF_031199195.1	Bacillus aerius	B. altitudinis
GCF_039581685.1	Bacillus aerius	B. altitudinis
GCF_040676055.1	Bacillus aerius	B. altitudinis
GCF_040689675.1	Bacillus aerius	B. altitudinis
GCF_040970225.1	Bacillus aerius	B. altitudinis
GCF_000831655.1	Bacillus aerophilus	B. altitudinis
GCF_004101925.1	Bacillus aerophilus	B. altitudinis
GCF_001884185.1	Bacillus albus	B. albus
GCF_004116025.1	Bacillus albus	B. albus
GCF_004116035.1	Bacillus albus	B. albus
GCF_004116065.1	Bacillus albus	B. albus
GCF_004116085.1	Bacillus albus	B. albus
GCF_004116415.1	Bacillus albus	B. albus
GCF_009740005.1	Bacillus albus	B. albus
GCF_011751575.1	Bacillus albus	B. albus
GCF_011751595.1	Bacillus albus	B. albus
GCF_014926245.2	Bacillus albus	B. albus
GCF_015620945.1	Bacillus albus	B. albus
GCF_018916635.1	Bacillus albus	B. albus
GCF_028462395.1	Bacillus albus	B. albus
GCF_030292135.1	Bacillus albus	B. albus
GCF_036287315.1	Bacillus albus	B. albus
GCF_037120745.1	Bacillus albus	B. albus
GCF_037120755.1	Bacillus albus	B. albus
GCF_037120765.1	Bacillus albus	B. albus
GCF_037120805.1	Bacillus albus	B. albus
GCF_037120815.1	Bacillus albus	B. albus
GCF_037120865.1	Bacillus albus	B. albus
GCF_037120875.1	Bacillus albus	B. albus
GCF_037120885.1	Bacillus albus	B. albus
GCF_037120965.1	Bacillus albus	B. albus
GCF_037121005.1	Bacillus albus	B. albus
GCF_037121085.1	Bacillus albus	B. albus
GCF_040105285.1	Bacillus albus	B. albus
GCF_042137835.1	Bacillus albus	B. albus
GCF_004153665.1	Bacillus albus	B. cereus
GCF_002797415.1	Bacillus alkalisoli	B. spp13
GCF_000225935.1	Bacillus altitudinis	B. altitudinis
GCF_000299555.2	Bacillus altitudinis	B. altitudinis
GCF_000789425.2	Bacillus altitudinis	B. altitudinis
GCF_000828455.1	Bacillus altitudinis	B. altitudinis
GCF_000949525.1	Bacillus altitudinis	B. altitudinis
GCF_000972685.1	Bacillus altitudinis	B. altitudinis
GCF_001029865.1	Bacillus altitudinis	B. altitudinis
GCF_001191605.1	Bacillus altitudinis	B. altitudinis
GCF_001431145.1	Bacillus altitudinis	B. altitudinis
GCF_001431785.1	Bacillus altitudinis	B. altitudinis
GCF_001457015.1	Bacillus altitudinis	B. altitudinis
GCF_001543165.1	Bacillus altitudinis	B. altitudinis
GCF_001700735.1	Bacillus altitudinis	B. altitudinis
GCF_001896335.1	Bacillus altitudinis	B. altitudinis
GCF_001908475.1	Bacillus altitudinis	B. altitudinis
GCF_002042895.1	Bacillus altitudinis	B. altitudinis
GCF_002443015.2	Bacillus altitudinis	B. altitudinis
GCF_002571755.1	Bacillus altitudinis	B. altitudinis
GCF_002741745.1	Bacillus altitudinis	B. altitudinis
GCF_002753875.2	Bacillus altitudinis	B. altitudinis
GCF_002797105.1	Bacillus altitudinis	B. altitudinis
GCF_003049175.1	Bacillus altitudinis	B. altitudinis
GCF_003064485.1	Bacillus altitudinis	B. altitudinis
GCF_003160715.1	Bacillus altitudinis	B. altitudinis
GCF_003217715.1	Bacillus altitudinis	B. altitudinis
GCF_003284495.1	Bacillus altitudinis	B. altitudinis
GCF_004563755.2	Bacillus altitudinis	B. altitudinis
GCF_005849435.1	Bacillus altitudinis	B. altitudinis
GCF_006007905.1	Bacillus altitudinis	B. altitudinis
GCF_007671735.1	Bacillus altitudinis	B. altitudinis
GCF_007676435.1	Bacillus altitudinis	B. altitudinis
GCF_007676515.1	Bacillus altitudinis	B. altitudinis
GCF_007681095.1	Bacillus altitudinis	B. altitudinis
GCF_007681245.1	Bacillus altitudinis	B. altitudinis
GCF_007681315.1	Bacillus altitudinis	B. altitudinis
GCF_007681345.1	Bacillus altitudinis	B. altitudinis
GCF_007681425.1	Bacillus altitudinis	B. altitudinis
GCF_007681435.1	Bacillus altitudinis	B. altitudinis
GCF_007682105.1	Bacillus altitudinis	B. altitudinis
GCF_007923025.1	Bacillus altitudinis	B. altitudinis
GCF_008180475.1	Bacillus altitudinis	B. altitudinis
GCF_008764185.1	Bacillus altitudinis	B. altitudinis
GCF_010747395.1	Bacillus altitudinis	B. altitudinis
GCF_011067205.1	Bacillus altitudinis	B. altitudinis
GCF_012844145.1	Bacillus altitudinis	B. altitudinis
GCF_013131835.1	Bacillus altitudinis	B. altitudinis
GCF_013283915.1	Bacillus altitudinis	B. altitudinis
GCF_013307105.1	Bacillus altitudinis	B. altitudinis
GCF_013391605.1	Bacillus altitudinis	B. altitudinis
GCF_013391615.1	Bacillus altitudinis	B. altitudinis
GCF_015160895.1	Bacillus altitudinis	B. altitudinis
GCF_015689015.1	Bacillus altitudinis	B. altitudinis
GCF_015846075.1	Bacillus altitudinis	B. altitudinis
GCF_016767855.1	Bacillus altitudinis	B. altitudinis
GCF_016785155.1	Bacillus altitudinis	B. altitudinis
GCF_016807685.1	Bacillus altitudinis	B. altitudinis
GCF_017161205.1	Bacillus altitudinis	B. altitudinis
GCF_017948365.1	Bacillus altitudinis	B. altitudinis
GCF_018128585.1	Bacillus altitudinis	B. altitudinis
GCF_018361385.1	Bacillus altitudinis	B. altitudinis
GCF_019036945.1	Bacillus altitudinis	B. altitudinis
GCF_019037255.1	Bacillus altitudinis	B. altitudinis
GCF_019037745.1	Bacillus altitudinis	B. altitudinis
GCF_019039005.1	Bacillus altitudinis	B. altitudinis
GCF_019149285.1	Bacillus altitudinis	B. altitudinis
GCF_019164215.1	Bacillus altitudinis	B. altitudinis
GCF_019311265.1	Bacillus altitudinis	B. altitudinis
GCF_019355135.1	Bacillus altitudinis	B. altitudinis
GCF_020521575.1	Bacillus altitudinis	B. altitudinis
GCF_021654595.1	Bacillus altitudinis	B. altitudinis
GCF_021654615.1	Bacillus altitudinis	B. altitudinis
GCF_022570695.1	Bacillus altitudinis	B. altitudinis
GCF_022700755.1	Bacillus altitudinis	B. altitudinis
GCF_022803025.1	Bacillus altitudinis	B. altitudinis
GCF_022819205.1	Bacillus altitudinis	B. altitudinis
GCF_023373945.1	Bacillus altitudinis	B. altitudinis
GCF_023502445.1	Bacillus altitudinis	B. altitudinis
GCF_023525275.1	Bacillus altitudinis	B. altitudinis
GCF_023554815.1	Bacillus altitudinis	B. altitudinis
GCF_023714045.1	Bacillus altitudinis	B. altitudinis
GCF_023714595.1	Bacillus altitudinis	B. altitudinis
GCF_023714945.1	Bacillus altitudinis	B. altitudinis
GCF_023714965.1	Bacillus altitudinis	B. altitudinis
GCF_023823755.1	Bacillus altitudinis	B. altitudinis
GCF_024134705.1	Bacillus altitudinis	B. altitudinis
GCF_024262145.1	Bacillus altitudinis	B. altitudinis
GCF_024362715.1	Bacillus altitudinis	B. altitudinis
GCF_024380035.1	Bacillus altitudinis	B. altitudinis
GCF_024397295.1	Bacillus altitudinis	B. altitudinis
GCF_024507855.1	Bacillus altitudinis	B. altitudinis
GCF_026065915.1	Bacillus altitudinis	B. altitudinis
GCF_026786505.1	Bacillus altitudinis	B. altitudinis
GCF_026786605.1	Bacillus altitudinis	B. altitudinis
GCF_026786615.1	Bacillus altitudinis	B. altitudinis
GCF_026786855.1	Bacillus altitudinis	B. altitudinis
GCF_026787125.1	Bacillus altitudinis	B. altitudinis
GCF_026787145.1	Bacillus altitudinis	B. altitudinis
GCF_026787165.1	Bacillus altitudinis	B. altitudinis
GCF_026787185.1	Bacillus altitudinis	B. altitudinis
GCF_026787245.1	Bacillus altitudinis	B. altitudinis
GCF_026787255.1	Bacillus altitudinis	B. altitudinis
GCF_026787265.1	Bacillus altitudinis	B. altitudinis
GCF_026787325.1	Bacillus altitudinis	B. altitudinis
GCF_026787385.1	Bacillus altitudinis	B. altitudinis
GCF_026787405.1	Bacillus altitudinis	B. altitudinis
GCF_026787425.1	Bacillus altitudinis	B. altitudinis
GCF_026787465.1	Bacillus altitudinis	B. altitudinis
GCF_026787485.1	Bacillus altitudinis	B. altitudinis
GCF_026787505.1	Bacillus altitudinis	B. altitudinis
GCF_026787695.1	Bacillus altitudinis	B. altitudinis
GCF_026787745.1	Bacillus altitudinis	B. altitudinis
GCF_026787755.1	Bacillus altitudinis	B. altitudinis
GCF_026787805.1	Bacillus altitudinis	B. altitudinis
GCF_026787845.1	Bacillus altitudinis	B. altitudinis
GCF_026787895.1	Bacillus altitudinis	B. altitudinis
GCF_026787935.1	Bacillus altitudinis	B. altitudinis
GCF_026787965.1	Bacillus altitudinis	B. altitudinis
GCF_027215635.2	Bacillus altitudinis	B. altitudinis
GCF_027568435.1	Bacillus altitudinis	B. altitudinis
GCF_027594585.1	Bacillus altitudinis	B. altitudinis
GCF_028462265.1	Bacillus altitudinis	B. altitudinis
GCF_028550655.1	Bacillus altitudinis	B. altitudinis
GCF_028821655.1	Bacillus altitudinis	B. altitudinis
GCF_029478555.1	Bacillus altitudinis	B. altitudinis
GCF_029537175.1	Bacillus altitudinis	B. altitudinis
GCF_030011555.1	Bacillus altitudinis	B. altitudinis
GCF_030014895.1	Bacillus altitudinis	B. altitudinis
GCF_030016235.1	Bacillus altitudinis	B. altitudinis
GCF_030016265.1	Bacillus altitudinis	B. altitudinis
GCF_030016475.1	Bacillus altitudinis	B. altitudinis
GCF_030062305.1	Bacillus altitudinis	B. altitudinis
GCF_030122945.1	Bacillus altitudinis	B. altitudinis
GCF_030123125.1	Bacillus altitudinis	B. altitudinis
GCF_030166595.1	Bacillus altitudinis	B. altitudinis
GCF_030271195.1	Bacillus altitudinis	B. altitudinis
GCF_030271235.1	Bacillus altitudinis	B. altitudinis
GCF_030291995.1	Bacillus altitudinis	B. altitudinis
GCF_030348255.1	Bacillus altitudinis	B. altitudinis
GCF_030645085.1	Bacillus altitudinis	B. altitudinis
GCF_031316515.1	Bacillus altitudinis	B. altitudinis
GCF_031854405.1	Bacillus altitudinis	B. altitudinis
GCF_032928595.1	Bacillus altitudinis	B. altitudinis
GCF_033790805.1	Bacillus altitudinis	B. altitudinis
GCF_034479815.1	Bacillus altitudinis	B. altitudinis
GCF_035580465.1	Bacillus altitudinis	B. altitudinis
GCF_035805135.1	Bacillus altitudinis	B. altitudinis
GCF_035807355.1	Bacillus altitudinis	B. altitudinis
GCF_035807555.1	Bacillus altitudinis	B. altitudinis
GCF_035807595.1	Bacillus altitudinis	B. altitudinis
GCF_035807855.1	Bacillus altitudinis	B. altitudinis
GCF_035807955.1	Bacillus altitudinis	B. altitudinis
GCF_035807995.1	Bacillus altitudinis	B. altitudinis
GCF_035808055.1	Bacillus altitudinis	B. altitudinis
GCF_035810515.1	Bacillus altitudinis	B. altitudinis
GCF_035812895.1	Bacillus altitudinis	B. altitudinis
GCF_035813535.1	Bacillus altitudinis	B. altitudinis
GCF_035823535.1	Bacillus altitudinis	B. altitudinis
GCF_035823635.1	Bacillus altitudinis	B. altitudinis
GCF_036208325.1	Bacillus altitudinis	B. altitudinis
GCF_036209065.1	Bacillus altitudinis	B. altitudinis
GCF_036211405.1	Bacillus altitudinis	B. altitudinis
GCF_036211845.1	Bacillus altitudinis	B. altitudinis
GCF_036222045.1	Bacillus altitudinis	B. altitudinis
GCF_036348295.1	Bacillus altitudinis	B. altitudinis
GCF_036348315.1	Bacillus altitudinis	B. altitudinis
GCF_036348375.1	Bacillus altitudinis	B. altitudinis
GCF_036351855.1	Bacillus altitudinis	B. altitudinis
GCF_036351915.1	Bacillus altitudinis	B. altitudinis
GCF_036553745.1	Bacillus altitudinis	B. altitudinis
GCF_036962605.1	Bacillus altitudinis	B. altitudinis
GCF_036962825.1	Bacillus altitudinis	B. altitudinis
GCF_036963585.1	Bacillus altitudinis	B. altitudinis
GCF_036965705.1	Bacillus altitudinis	B. altitudinis
GCF_036965725.1	Bacillus altitudinis	B. altitudinis
GCF_036966305.1	Bacillus altitudinis	B. altitudinis
GCF_036966705.1	Bacillus altitudinis	B. altitudinis
GCF_036966905.1	Bacillus altitudinis	B. altitudinis
GCF_036966965.1	Bacillus altitudinis	B. altitudinis
GCF_037094765.1	Bacillus altitudinis	B. altitudinis
GCF_037094775.1	Bacillus altitudinis	B. altitudinis
GCF_037144875.1	Bacillus altitudinis	B. altitudinis
GCF_037144935.1	Bacillus altitudinis	B. altitudinis
GCF_037454335.1	Bacillus altitudinis	B. altitudinis
GCF_039624015.1	Bacillus altitudinis	B. altitudinis
GCF_039671235.1	Bacillus altitudinis	B. altitudinis
GCF_039770005.1	Bacillus altitudinis	B. altitudinis
GCF_040208295.1	Bacillus altitudinis	B. altitudinis
GCF_040278645.1	Bacillus altitudinis	B. altitudinis
GCF_040278665.1	Bacillus altitudinis	B. altitudinis
GCF_040492265.1	Bacillus altitudinis	B. altitudinis
GCF_040492555.1	Bacillus altitudinis	B. altitudinis
GCF_040492615.1	Bacillus altitudinis	B. altitudinis
GCF_040716315.1	Bacillus altitudinis	B. altitudinis
GCF_040716335.1	Bacillus altitudinis	B. altitudinis
GCF_040716345.1	Bacillus altitudinis	B. altitudinis
GCF_040716355.1	Bacillus altitudinis	B. altitudinis
GCF_040716365.1	Bacillus altitudinis	B. altitudinis
GCF_040796365.1	Bacillus altitudinis	B. altitudinis
GCF_041106315.1	Bacillus altitudinis	B. altitudinis
GCF_042260885.1	Bacillus altitudinis	B. altitudinis
GCF_042264505.1	Bacillus altitudinis	B. altitudinis
GCF_042264625.1	Bacillus altitudinis	B. altitudinis
GCF_042264665.1	Bacillus altitudinis	B. altitudinis
GCF_042266065.1	Bacillus altitudinis	B. altitudinis
GCF_042268635.1	Bacillus altitudinis	B. altitudinis
GCF_042269065.1	Bacillus altitudinis	B. altitudinis
GCF_042270965.1	Bacillus altitudinis	B. altitudinis
GCF_900094985.1	Bacillus altitudinis	B. altitudinis
GCF_900119345.1	Bacillus altitudinis	B. altitudinis
GCF_900156275.1	Bacillus altitudinis	B. altitudinis
GCF_900188195.1	Bacillus altitudinis	B. altitudinis
GCF_900411365.1	Bacillus altitudinis	B. altitudinis
GCF_901542325.1	Bacillus altitudinis	B. altitudinis
GCF_902500235.1	Bacillus altitudinis	B. altitudinis
GCF_902506045.1	Bacillus altitudinis	B. altitudinis
GCF_902506075.1	Bacillus altitudinis	B. altitudinis
GCF_947488875.1	Bacillus altitudinis	B. altitudinis
GCF_947497955.1	Bacillus altitudinis	B. altitudinis
GCF_949152375.1	Bacillus altitudinis	B. altitudinis
GCF_963692725.1	Bacillus altitudinis	B. altitudinis
GCF_000691145.1	Bacillus altitudinis 41KF2b	B. altitudinis
GCF_018128635.1	Bacillus altitudinis A23-8	B. altitudinis
GCF_018128575.1	Bacillus altitudinis C101	B. altitudinis
GCF_018128525.1	Bacillus altitudinis C16B11	B. altitudinis
GCF_018128625.1	Bacillus altitudinis MN12	B. altitudinis
GCF_018128565.1	Bacillus altitudinis S70-5-12	B. altitudinis
GCF_000747705.1	Bacillus amyloliquefaciens	B. amyloliquefaciens
GCF_001587435.1	Bacillus amyloliquefaciens	B. amyloliquefaciens
GCF_001672615.1	Bacillus amyloliquefaciens	B. amyloliquefaciens
GCF_001687185.1	Bacillus amyloliquefaciens	B. amyloliquefaciens
GCF_001705195.1	Bacillus amyloliquefaciens	B. amyloliquefaciens
GCF_001866745.1	Bacillus amyloliquefaciens	B. amyloliquefaciens
GCF_002173635.1	Bacillus amyloliquefaciens	B. amyloliquefaciens
GCF_002209305.1	Bacillus amyloliquefaciens	B. amyloliquefaciens
GCF_002224045.1	Bacillus amyloliquefaciens	B. amyloliquefaciens
GCF_003382375.1	Bacillus amyloliquefaciens	B. amyloliquefaciens
GCF_003546075.1	Bacillus amyloliquefaciens	B. amyloliquefaciens
GCF_003868675.1	Bacillus amyloliquefaciens	B. amyloliquefaciens
GCF_004006115.1	Bacillus amyloliquefaciens	B. amyloliquefaciens
GCF_007827165.1	Bacillus amyloliquefaciens	B. amyloliquefaciens
GCF_007844995.1	Bacillus amyloliquefaciens	B. amyloliquefaciens
GCF_007845085.1	Bacillus amyloliquefaciens	B. amyloliquefaciens
GCF_008017555.1	Bacillus amyloliquefaciens	B. amyloliquefaciens
GCF_008017565.1	Bacillus amyloliquefaciens	B. amyloliquefaciens
GCF_008017625.1	Bacillus amyloliquefaciens	B. amyloliquefaciens
GCF_013328835.1	Bacillus amyloliquefaciens	B. amyloliquefaciens
GCF_014930895.1	Bacillus amyloliquefaciens	B. amyloliquefaciens
GCF_018223605.1	Bacillus amyloliquefaciens	B. amyloliquefaciens
GCF_019459645.1	Bacillus amyloliquefaciens	B. amyloliquefaciens
GCF_019880285.1	Bacillus amyloliquefaciens	B. amyloliquefaciens
GCF_019880325.1	Bacillus amyloliquefaciens	B. amyloliquefaciens
GCF_023714985.1	Bacillus amyloliquefaciens	B. amyloliquefaciens
GCF_026156345.1	Bacillus amyloliquefaciens	B. amyloliquefaciens
GCF_026786425.1	Bacillus amyloliquefaciens	B. amyloliquefaciens
GCF_027213705.1	Bacillus amyloliquefaciens	B. amyloliquefaciens
GCF_027942375.1	Bacillus amyloliquefaciens	B. amyloliquefaciens
GCF_029857155.1	Bacillus amyloliquefaciens	B. amyloliquefaciens
GCF_030268785.1	Bacillus amyloliquefaciens	B. amyloliquefaciens
GCF_030369895.1	Bacillus amyloliquefaciens	B. amyloliquefaciens
GCF_030369915.1	Bacillus amyloliquefaciens	B. amyloliquefaciens
GCF_031119145.1	Bacillus amyloliquefaciens	B. amyloliquefaciens
GCF_031317035.1	Bacillus amyloliquefaciens	B. amyloliquefaciens
GCF_035807575.1	Bacillus amyloliquefaciens	B. amyloliquefaciens
GCF_035807715.1	Bacillus amyloliquefaciens	B. amyloliquefaciens
GCF_035809095.1	Bacillus amyloliquefaciens	B. amyloliquefaciens
GCF_035811575.1	Bacillus amyloliquefaciens	B. amyloliquefaciens
GCF_035811635.1	Bacillus amyloliquefaciens	B. amyloliquefaciens
GCF_035811655.1	Bacillus amyloliquefaciens	B. amyloliquefaciens
GCF_035811675.1	Bacillus amyloliquefaciens	B. amyloliquefaciens
GCF_035811685.1	Bacillus amyloliquefaciens	B. amyloliquefaciens
GCF_035811715.1	Bacillus amyloliquefaciens	B. amyloliquefaciens
GCF_035811775.1	Bacillus amyloliquefaciens	B. amyloliquefaciens
GCF_035811835.1	Bacillus amyloliquefaciens	B. amyloliquefaciens
GCF_035812755.1	Bacillus amyloliquefaciens	B. amyloliquefaciens
GCF_035812795.1	Bacillus amyloliquefaciens	B. amyloliquefaciens
GCF_035813115.1	Bacillus amyloliquefaciens	B. amyloliquefaciens
GCF_035813735.1	Bacillus amyloliquefaciens	B. amyloliquefaciens
GCF_035813795.1	Bacillus amyloliquefaciens	B. amyloliquefaciens
GCF_035822495.1	Bacillus amyloliquefaciens	B. amyloliquefaciens
GCF_036010005.1	Bacillus amyloliquefaciens	B. amyloliquefaciens
GCF_036208645.1	Bacillus amyloliquefaciens	B. amyloliquefaciens
GCF_036208815.1	Bacillus amyloliquefaciens	B. amyloliquefaciens
GCF_036212085.1	Bacillus amyloliquefaciens	B. amyloliquefaciens
GCF_036221865.1	Bacillus amyloliquefaciens	B. amyloliquefaciens
GCF_036221905.1	Bacillus amyloliquefaciens	B. amyloliquefaciens
GCF_036418335.1	Bacillus amyloliquefaciens	B. amyloliquefaciens
GCF_039619385.1	Bacillus amyloliquefaciens	B. amyloliquefaciens
GCF_039619395.1	Bacillus amyloliquefaciens	B. amyloliquefaciens
GCF_039619405.1	Bacillus amyloliquefaciens	B. amyloliquefaciens
GCF_040430795.1	Bacillus amyloliquefaciens	B. amyloliquefaciens
GCF_023238285.1	Bacillus amyloliquefaciens	B. velezensis
GCF_029278325.1	Bacillus amyloliquefaciens	B. velezensis
GCF_039643455.1	Bacillus amyloliquefaciens	B. velezensis
GCF_001922005.1	Bacillus amyloliquefaciens	B. velezensis
GCF_017815555.1	Bacillus amyloliquefaciens	B. velezensis
GCF_026684155.1	Bacillus amyloliquefaciens	B. velezensis
GCF_004804245.1	Bacillus amyloliquefaciens	B. velezensis
GCF_004804235.1	Bacillus amyloliquefaciens	B. velezensis
GCF_000750045.1	Bacillus amyloliquefaciens	B. velezensis
GCF_028895325.1	Bacillus amyloliquefaciens	B. velezensis
GCF_024539565.1	Bacillus amyloliquefaciens	B. velezensis
GCF_013346285.1	Bacillus amyloliquefaciens	B. velezensis
GCF_013346165.1	Bacillus amyloliquefaciens	B. velezensis
GCF_013346265.1	Bacillus amyloliquefaciens	B. velezensis
GCF_013346205.1	Bacillus amyloliquefaciens	B. velezensis
GCF_013346215.1	Bacillus amyloliquefaciens	B. velezensis
GCF_013346105.1	Bacillus amyloliquefaciens	B. velezensis
GCF_013346305.1	Bacillus amyloliquefaciens	B. velezensis
GCF_013346225.1	Bacillus amyloliquefaciens	B. velezensis
GCF_900156245.1	Bacillus amyloliquefaciens	B. velezensis
GCF_002864145.1	Bacillus amyloliquefaciens	B. velezensis
GCF_040151235.1	Bacillus amyloliquefaciens	B. velezensis
GCF_035726865.1	Bacillus amyloliquefaciens	B. velezensis
GCF_036936825.1	Bacillus amyloliquefaciens	B. velezensis
GCF_018363035.1	Bacillus amyloliquefaciens	B. velezensis
GCF_001586105.1	Bacillus amyloliquefaciens	B. velezensis
GCF_029371985.1	Bacillus amyloliquefaciens	B. velezensis
GCF_023920185.1	Bacillus amyloliquefaciens	B. velezensis
GCF_024452365.1	Bacillus amyloliquefaciens	B. velezensis
GCF_001874385.1	Bacillus amyloliquefaciens	B. velezensis
GCF_000696285.1	Bacillus amyloliquefaciens	B. velezensis
GCF_003417765.1	Bacillus amyloliquefaciens	B. velezensis
GCF_001483885.1	Bacillus amyloliquefaciens	B. velezensis
GCF_017357905.1	Bacillus amyloliquefaciens	B. velezensis
GCF_030269725.1	Bacillus amyloliquefaciens	B. velezensis
GCF_001469685.1	Bacillus amyloliquefaciens	B. velezensis
GCF_001889285.1	Bacillus amyloliquefaciens	B. velezensis
GCF_030284565.1	Bacillus amyloliquefaciens	B. velezensis
GCF_018502525.1	Bacillus amyloliquefaciens	B. velezensis
GCF_042159825.1	Bacillus amyloliquefaciens	B. velezensis
GCF_030520205.1	Bacillus amyloliquefaciens	B. velezensis
GCF_001286965.1	Bacillus amyloliquefaciens	B. velezensis
GCF_001431285.1	Bacillus amyloliquefaciens	B. velezensis
GCF_020311635.1	Bacillus amyloliquefaciens	B. velezensis
GCF_020536055.1	Bacillus amyloliquefaciens	B. velezensis
GCF_002024555.1	Bacillus amyloliquefaciens	B. velezensis
GCF_032930055.1	Bacillus amyloliquefaciens	B. velezensis
GCF_032918205.1	Bacillus amyloliquefaciens	B. velezensis
GCF_032933215.1	Bacillus amyloliquefaciens	B. velezensis
GCF_001619745.1	Bacillus amyloliquefaciens	B. velezensis
GCF_024539575.1	Bacillus amyloliquefaciens	B. velezensis
GCF_030517795.1	Bacillus amyloliquefaciens	B. velezensis
GCF_019458775.1	Bacillus amyloliquefaciens	B. velezensis
GCF_013122255.1	Bacillus amyloliquefaciens	B. velezensis
GCF_014622745.1	Bacillus amyloliquefaciens	B. velezensis
GCF_008534375.1	Bacillus amyloliquefaciens	B. velezensis
GCF_011754125.1	Bacillus amyloliquefaciens	B. velezensis
GCF_900245865.1	Bacillus amyloliquefaciens	B. velezensis
GCF_007923205.1	Bacillus amyloliquefaciens	B. velezensis
GCF_017948535.1	Bacillus amyloliquefaciens	B. velezensis
GCF_026123105.1	Bacillus amyloliquefaciens	B. velezensis
GCF_036347615.1	Bacillus amyloliquefaciens	B. velezensis
GCF_013346175.1	Bacillus amyloliquefaciens	B. velezensis
GCF_014792065.1	Bacillus amyloliquefaciens	B. velezensis
GCF_019880425.1	Bacillus amyloliquefaciens	B. velezensis
GCF_001286945.1	Bacillus amyloliquefaciens	B. velezensis
GCF_023757615.1	Bacillus amyloliquefaciens	B. velezensis
GCF_024706495.1	Bacillus amyloliquefaciens	B. velezensis
GCF_008824205.1	Bacillus amyloliquefaciens	B. velezensis
GCF_007362635.1	Bacillus amyloliquefaciens	B. velezensis
GCF_022492915.1	Bacillus amyloliquefaciens	B. velezensis
GCF_013341255.1	Bacillus amyloliquefaciens	B. velezensis
GCF_018791865.1	Bacillus amyloliquefaciens	B. velezensis
GCF_020256445.1	Bacillus amyloliquefaciens	B. velezensis
GCF_029350965.1	Bacillus amyloliquefaciens	B. velezensis
GCF_009933355.1	Bacillus amyloliquefaciens	B. velezensis
GCF_011440355.1	Bacillus amyloliquefaciens	B. velezensis
GCF_003149715.1	Bacillus amyloliquefaciens	B. velezensis
GCF_030252125.1	Bacillus amyloliquefaciens	B. velezensis
GCF_020179775.1	Bacillus amyloliquefaciens	B. velezensis
GCF_029857055.1	Bacillus amyloliquefaciens	B. velezensis
GCF_003149695.1	Bacillus amyloliquefaciens	B. velezensis
GCF_021128895.1	Bacillus amyloliquefaciens	B. velezensis
GCF_019856555.1	Bacillus amyloliquefaciens	B. velezensis
GCF_003337795.1	Bacillus amyloliquefaciens	B. velezensis
GCF_001617995.1	Bacillus amyloliquefaciens	B. velezensis
GCF_022559645.1	Bacillus amyloliquefaciens	B. velezensis
GCF_040703005.1	Bacillus amyloliquefaciens	B. velezensis
GCF_026319435.1	Bacillus amyloliquefaciens	B. velezensis
GCF_036945645.1	Bacillus amyloliquefaciens	B. velezensis
GCF_036945825.1	Bacillus amyloliquefaciens	B. velezensis
GCF_036945885.1	Bacillus amyloliquefaciens	B. velezensis
GCF_036946025.1	Bacillus amyloliquefaciens	B. velezensis
GCF_036946005.1	Bacillus amyloliquefaciens	B. velezensis
GCF_001294785.1	Bacillus amyloliquefaciens	B. velezensis
GCF_003149795.1	Bacillus amyloliquefaciens	B. velezensis
GCF_014791945.1	Bacillus amyloliquefaciens	B. velezensis
GCF_019997305.2	Bacillus amyloliquefaciens	B. velezensis
GCF_001278635.1	Bacillus amyloliquefaciens	B. velezensis
GCF_004421045.1	Bacillus amyloliquefaciens	B. velezensis
GCF_019093835.1	Bacillus amyloliquefaciens	B. velezensis
GCF_037722445.1	Bacillus amyloliquefaciens	B. velezensis
GCF_001596755.1	Bacillus amyloliquefaciens	B. velezensis
GCF_022833015.1	Bacillus amyloliquefaciens	B. velezensis
GCF_024138555.1	Bacillus amyloliquefaciens	B. velezensis
GCF_000817575.1	Bacillus amyloliquefaciens	B. velezensis
GCF_017603845.1	Bacillus amyloliquefaciens	B. velezensis
GCF_028993875.1	Bacillus amyloliquefaciens	B. velezensis
GCF_030131825.1	Bacillus amyloliquefaciens	B. velezensis
GCF_029866505.1	Bacillus amyloliquefaciens	B. velezensis
GCF_020176805.1	Bacillus amyloliquefaciens	B. velezensis
GCF_019458745.1	Bacillus amyloliquefaciens	B. velezensis
GCF_020971785.1	Bacillus amyloliquefaciens	B. velezensis
GCF_035600155.1	Bacillus amyloliquefaciens	B. velezensis
GCF_001558705.1	Bacillus amyloliquefaciens	B. velezensis
GCF_003312895.1	Bacillus amyloliquefaciens	B. velezensis
GCF_013423695.1	Bacillus amyloliquefaciens	B. velezensis
GCF_041947055.1	Bacillus amyloliquefaciens	B. velezensis
GCF_005048195.1	Bacillus amyloliquefaciens	B. velezensis
GCF_024168855.1	Bacillus amyloliquefaciens	B. velezensis
GCF_021233135.1	Bacillus amyloliquefaciens	B. velezensis
GCF_024653145.1	Bacillus amyloliquefaciens	B. velezensis
GCF_014854735.1	Bacillus amyloliquefaciens	B. velezensis
GCF_017824715.1	Bacillus amyloliquefaciens	B. velezensis
GCF_022832415.1	Bacillus amyloliquefaciens	B. velezensis
GCF_024653525.1	Bacillus amyloliquefaciens	B. velezensis
GCF_024653505.1	Bacillus amyloliquefaciens	B. velezensis
GCF_017592865.1	Bacillus amyloliquefaciens	B. velezensis
GCF_001587325.1	Bacillus amyloliquefaciens	B. velezensis
GCF_024653455.1	Bacillus amyloliquefaciens	B. velezensis
GCF_023115375.1	Bacillus amyloliquefaciens	B. velezensis
GCF_036946065.1	Bacillus amyloliquefaciens	B. velezensis
GCF_036945845.1	Bacillus amyloliquefaciens	B. velezensis
GCF_015845485.1	Bacillus amyloliquefaciens	B. velezensis
GCF_036668135.1	Bacillus amyloliquefaciens	B. velezensis
GCF_036945665.1	Bacillus amyloliquefaciens	B. velezensis
GCF_036945985.1	Bacillus amyloliquefaciens	B. velezensis
GCF_036946045.1	Bacillus amyloliquefaciens	B. velezensis
GCF_036945745.1	Bacillus amyloliquefaciens	B. velezensis
GCF_036945945.1	Bacillus amyloliquefaciens	B. velezensis
GCF_036946085.1	Bacillus amyloliquefaciens	B. velezensis
GCF_030063805.1	Bacillus amyloliquefaciens	B. velezensis
GCF_041947065.1	Bacillus amyloliquefaciens	B. velezensis
GCF_015999565.1	Bacillus amyloliquefaciens	B. velezensis
GCF_008808015.1	Bacillus amyloliquefaciens	B. velezensis
GCF_008807995.1	Bacillus amyloliquefaciens	B. velezensis
GCF_024653545.1	Bacillus amyloliquefaciens	B. velezensis
GCF_001247635.1	Bacillus amyloliquefaciens	B. velezensis
GCF_014840205.2	Bacillus amyloliquefaciens	B. velezensis
GCF_015880875.1	Bacillus amyloliquefaciens	B. velezensis
GCF_019396925.1	Bacillus amyloliquefaciens	B. velezensis
GCF_023278425.1	Bacillus amyloliquefaciens	B. velezensis
GCF_030220145.1	Bacillus amyloliquefaciens	B. velezensis
GCF_024584765.1	Bacillus amyloliquefaciens	B. velezensis
GCF_000494835.1	Bacillus amyloliquefaciens CC178	B. velezensis
GCF_000330805.1	Bacillus amyloliquefaciens DC-12	B. velezensis
GCF_000196735.1	Bacillus amyloliquefaciens DSM 7 = ATCC 23350	B. amyloliquefaciens
GCF_000559145.1	Bacillus amyloliquefaciens EBL11	B. velezensis
GCF_000465655.1	Bacillus amyloliquefaciens EGD-AQ14	B. velezensis
GCF_000784675.1	Bacillus amyloliquefaciens HB-26	B. velezensis
GCF_000242855.2	Bacillus amyloliquefaciens IT-45	B. velezensis
GCF_000835145.1	Bacillus amyloliquefaciens KHG19	B. velezensis
GCF_000508265.1	Bacillus amyloliquefaciens LFB112	B. velezensis
GCF_000204275.1	Bacillus amyloliquefaciens LL3	B. amyloliquefaciens
GCF_001077735.1	Bacillus amyloliquefaciens Lx-11	B. velezensis
GCF_000195515.1	Bacillus amyloliquefaciens TA208	B. amyloliquefaciens
GCF_000469015.2	Bacillus amyloliquefaciens UASWS BA1	B. velezensis
GCF_001593785.1	Bacillus amyloliquefaciens UMAF6614	B. velezensis
GCF_001593765.1	Bacillus amyloliquefaciens UMAF6639	B. velezensis
GCF_000221645.1	Bacillus amyloliquefaciens XH7	B. amyloliquefaciens
GCF_002550475.1	Bacillus anthracis	B. albus
GCF_002559785.1	Bacillus anthracis	B. albus
GCF_000534935.2	Bacillus anthracis	B. anthracis
GCF_000697515.2	Bacillus anthracis	B. anthracis
GCF_000697535.2	Bacillus anthracis	B. anthracis
GCF_000697555.1	Bacillus anthracis	B. anthracis
GCF_000725325.1	Bacillus anthracis	B. anthracis
GCF_000740925.2	Bacillus anthracis	B. anthracis
GCF_000742315.1	Bacillus anthracis	B. anthracis
GCF_000742655.1	Bacillus anthracis	B. anthracis
GCF_000742695.1	Bacillus anthracis	B. anthracis
GCF_000742875.1	Bacillus anthracis	B. anthracis
GCF_000743805.1	Bacillus anthracis	B. anthracis
GCF_000743825.1	Bacillus anthracis	B. anthracis
GCF_000747335.1	Bacillus anthracis	B. anthracis
GCF_000747375.1	Bacillus anthracis	B. anthracis
GCF_000782875.1	Bacillus anthracis	B. anthracis
GCF_000782885.1	Bacillus anthracis	B. anthracis
GCF_000782895.1	Bacillus anthracis	B. anthracis
GCF_000782905.1	Bacillus anthracis	B. anthracis
GCF_000782955.1	Bacillus anthracis	B. anthracis
GCF_000782975.1	Bacillus anthracis	B. anthracis
GCF_000782995.1	Bacillus anthracis	B. anthracis
GCF_000783015.1	Bacillus anthracis	B. anthracis
GCF_000783035.1	Bacillus anthracis	B. anthracis
GCF_000783055.1	Bacillus anthracis	B. anthracis
GCF_000783075.1	Bacillus anthracis	B. anthracis
GCF_000783095.1	Bacillus anthracis	B. anthracis
GCF_000783115.1	Bacillus anthracis	B. anthracis
GCF_000783135.1	Bacillus anthracis	B. anthracis
GCF_000783155.1	Bacillus anthracis	B. anthracis
GCF_000783165.1	Bacillus anthracis	B. anthracis
GCF_000783195.1	Bacillus anthracis	B. anthracis
GCF_000783215.1	Bacillus anthracis	B. anthracis
GCF_000783235.1	Bacillus anthracis	B. anthracis
GCF_000793525.1	Bacillus anthracis	B. anthracis
GCF_000793545.1	Bacillus anthracis	B. anthracis
GCF_000793565.1	Bacillus anthracis	B. anthracis
GCF_000831505.1	Bacillus anthracis	B. anthracis
GCF_000832425.1	Bacillus anthracis	B. anthracis
GCF_000832445.1	Bacillus anthracis	B. anthracis
GCF_000832465.1	Bacillus anthracis	B. anthracis
GCF_000832505.1	Bacillus anthracis	B. anthracis
GCF_000832565.1	Bacillus anthracis	B. anthracis
GCF_000832585.1	Bacillus anthracis	B. anthracis
GCF_000832665.1	Bacillus anthracis	B. anthracis
GCF_000832725.1	Bacillus anthracis	B. anthracis
GCF_000832745.1	Bacillus anthracis	B. anthracis
GCF_000832965.1	Bacillus anthracis	B. anthracis
GCF_000833065.1	Bacillus anthracis	B. anthracis
GCF_000833125.1	Bacillus anthracis	B. anthracis
GCF_000875715.1	Bacillus anthracis	B. anthracis
GCF_000986915.1	Bacillus anthracis	B. anthracis
GCF_000986935.1	Bacillus anthracis	B. anthracis
GCF_001015005.1	Bacillus anthracis	B. anthracis
GCF_001015025.1	Bacillus anthracis	B. anthracis
GCF_001029875.1	Bacillus anthracis	B. anthracis
GCF_001272985.1	Bacillus anthracis	B. anthracis
GCF_001273005.1	Bacillus anthracis	B. anthracis
GCF_001273025.1	Bacillus anthracis	B. anthracis
GCF_001273045.1	Bacillus anthracis	B. anthracis
GCF_001273065.1	Bacillus anthracis	B. anthracis
GCF_001273085.1	Bacillus anthracis	B. anthracis
GCF_001273105.1	Bacillus anthracis	B. anthracis
GCF_001273125.1	Bacillus anthracis	B. anthracis
GCF_001273145.1	Bacillus anthracis	B. anthracis
GCF_001276995.1	Bacillus anthracis	B. anthracis
GCF_001277085.1	Bacillus anthracis	B. anthracis
GCF_001277955.1	Bacillus anthracis	B. anthracis
GCF_001543225.1	Bacillus anthracis	B. anthracis
GCF_001654475.1	Bacillus anthracis	B. anthracis
GCF_001677295.1	Bacillus anthracis	B. anthracis
GCF_001677305.1	Bacillus anthracis	B. anthracis
GCF_001683065.1	Bacillus anthracis	B. anthracis
GCF_001683095.1	Bacillus anthracis	B. anthracis
GCF_001683135.1	Bacillus anthracis	B. anthracis
GCF_001683155.1	Bacillus anthracis	B. anthracis
GCF_001683175.1	Bacillus anthracis	B. anthracis
GCF_001683195.1	Bacillus anthracis	B. anthracis
GCF_001683215.1	Bacillus anthracis	B. anthracis
GCF_001683235.1	Bacillus anthracis	B. anthracis
GCF_001683255.1	Bacillus anthracis	B. anthracis
GCF_001683275.1	Bacillus anthracis	B. anthracis
GCF_001683295.1	Bacillus anthracis	B. anthracis
GCF_001758315.1	Bacillus anthracis	B. anthracis
GCF_001835485.1	Bacillus anthracis	B. anthracis
GCF_001883885.1	Bacillus anthracis	B. anthracis
GCF_001883895.1	Bacillus anthracis	B. anthracis
GCF_001936375.1	Bacillus anthracis	B. anthracis
GCF_001990245.1	Bacillus anthracis	B. anthracis
GCF_002005265.1	Bacillus anthracis	B. anthracis
GCF_002007035.1	Bacillus anthracis	B. anthracis
GCF_002019425.1	Bacillus anthracis	B. anthracis
GCF_002024565.1	Bacillus anthracis	B. anthracis
GCF_002025265.1	Bacillus anthracis	B. anthracis
GCF_002025275.1	Bacillus anthracis	B. anthracis
GCF_002025335.1	Bacillus anthracis	B. anthracis
GCF_002025345.1	Bacillus anthracis	B. anthracis
GCF_002025375.1	Bacillus anthracis	B. anthracis
GCF_002025395.1	Bacillus anthracis	B. anthracis
GCF_002025415.1	Bacillus anthracis	B. anthracis
GCF_002025435.1	Bacillus anthracis	B. anthracis
GCF_002025455.1	Bacillus anthracis	B. anthracis
GCF_002208785.1	Bacillus anthracis	B. anthracis
GCF_002233635.1	Bacillus anthracis	B. anthracis
GCF_002277915.1	Bacillus anthracis	B. anthracis
GCF_002356575.1	Bacillus anthracis	B. anthracis
GCF_002525685.1	Bacillus anthracis	B. anthracis
GCF_002525695.1	Bacillus anthracis	B. anthracis
GCF_002525705.1	Bacillus anthracis	B. anthracis
GCF_002525715.1	Bacillus anthracis	B. anthracis
GCF_002525765.1	Bacillus anthracis	B. anthracis
GCF_002525775.1	Bacillus anthracis	B. anthracis
GCF_002525785.1	Bacillus anthracis	B. anthracis
GCF_002570225.1	Bacillus anthracis	B. anthracis
GCF_002896575.1	Bacillus anthracis	B. anthracis
GCF_002896585.1	Bacillus anthracis	B. anthracis
GCF_002896595.1	Bacillus anthracis	B. anthracis
GCF_002896635.1	Bacillus anthracis	B. anthracis
GCF_002896655.1	Bacillus anthracis	B. anthracis
GCF_002896665.1	Bacillus anthracis	B. anthracis
GCF_002896695.1	Bacillus anthracis	B. anthracis
GCF_002980615.3	Bacillus anthracis	B. anthracis
GCF_003045745.2	Bacillus anthracis	B. anthracis
GCF_003063925.1	Bacillus anthracis	B. anthracis
GCF_003063945.1	Bacillus anthracis	B. anthracis
GCF_003063965.1	Bacillus anthracis	B. anthracis
GCF_003063985.1	Bacillus anthracis	B. anthracis
GCF_003064005.1	Bacillus anthracis	B. anthracis
GCF_003064015.1	Bacillus anthracis	B. anthracis
GCF_003064045.1	Bacillus anthracis	B. anthracis
GCF_003064085.1	Bacillus anthracis	B. anthracis
GCF_003227955.1	Bacillus anthracis	B. anthracis
GCF_003335125.1	Bacillus anthracis	B. anthracis
GCF_003345105.1	Bacillus anthracis	B. anthracis
GCF_003367985.1	Bacillus anthracis	B. anthracis
GCF_003368005.1	Bacillus anthracis	B. anthracis
GCF_003410255.1	Bacillus anthracis	B. anthracis
GCF_003410355.1	Bacillus anthracis	B. anthracis
GCF_003860145.1	Bacillus anthracis	B. anthracis
GCF_004328845.1	Bacillus anthracis	B. anthracis
GCF_006088855.1	Bacillus anthracis	B. anthracis
GCF_006742565.1	Bacillus anthracis	B. anthracis
GCF_008087155.1	Bacillus anthracis	B. anthracis
GCF_009669005.1	Bacillus anthracis	B. anthracis
GCF_009669025.1	Bacillus anthracis	B. anthracis
GCF_009669045.1	Bacillus anthracis	B. anthracis
GCF_009669055.1	Bacillus anthracis	B. anthracis
GCF_009669065.1	Bacillus anthracis	B. anthracis
GCF_009669105.1	Bacillus anthracis	B. anthracis
GCF_009669125.1	Bacillus anthracis	B. anthracis
GCF_009669135.1	Bacillus anthracis	B. anthracis
GCF_009669145.1	Bacillus anthracis	B. anthracis
GCF_009669165.1	Bacillus anthracis	B. anthracis
GCF_009669205.1	Bacillus anthracis	B. anthracis
GCF_009669225.1	Bacillus anthracis	B. anthracis
GCF_009669235.1	Bacillus anthracis	B. anthracis
GCF_009669265.1	Bacillus anthracis	B. anthracis
GCF_009669275.1	Bacillus anthracis	B. anthracis
GCF_009806595.1	Bacillus anthracis	B. anthracis
GCF_009806615.1	Bacillus anthracis	B. anthracis
GCF_009806635.1	Bacillus anthracis	B. anthracis
GCF_009806655.1	Bacillus anthracis	B. anthracis
GCF_009806675.1	Bacillus anthracis	B. anthracis
GCF_009806695.1	Bacillus anthracis	B. anthracis
GCF_009831485.1	Bacillus anthracis	B. anthracis
GCF_009831545.1	Bacillus anthracis	B. anthracis
GCF_009831565.1	Bacillus anthracis	B. anthracis
GCF_009831645.1	Bacillus anthracis	B. anthracis
GCF_009831675.1	Bacillus anthracis	B. anthracis
GCF_009872675.1	Bacillus anthracis	B. anthracis
GCF_009872685.1	Bacillus anthracis	B. anthracis
GCF_009872715.1	Bacillus anthracis	B. anthracis
GCF_009872735.1	Bacillus anthracis	B. anthracis
GCF_009872805.1	Bacillus anthracis	B. anthracis
GCF_009872875.1	Bacillus anthracis	B. anthracis
GCF_009872905.1	Bacillus anthracis	B. anthracis
GCF_009872925.1	Bacillus anthracis	B. anthracis
GCF_009872995.1	Bacillus anthracis	B. anthracis
GCF_009873035.1	Bacillus anthracis	B. anthracis
GCF_012273315.1	Bacillus anthracis	B. anthracis
GCF_012273335.1	Bacillus anthracis	B. anthracis
GCF_012273355.1	Bacillus anthracis	B. anthracis
GCF_012273375.1	Bacillus anthracis	B. anthracis
GCF_013349165.1	Bacillus anthracis	B. anthracis
GCF_013349185.1	Bacillus anthracis	B. anthracis
GCF_013349245.1	Bacillus anthracis	B. anthracis
GCF_014249775.1	Bacillus anthracis	B. anthracis
GCF_014466795.1	Bacillus anthracis	B. anthracis
GCF_014466805.1	Bacillus anthracis	B. anthracis
GCF_014712215.1	Bacillus anthracis	B. anthracis
GCF_014712235.1	Bacillus anthracis	B. anthracis
GCF_014903775.1	Bacillus anthracis	B. anthracis
GCF_016484445.1	Bacillus anthracis	B. anthracis
GCF_016484455.1	Bacillus anthracis	B. anthracis
GCF_017813795.1	Bacillus anthracis	B. anthracis
GCF_017813805.1	Bacillus anthracis	B. anthracis
GCF_017813815.1	Bacillus anthracis	B. anthracis
GCF_017813825.1	Bacillus anthracis	B. anthracis
GCF_017813875.1	Bacillus anthracis	B. anthracis
GCF_017813895.1	Bacillus anthracis	B. anthracis
GCF_017813915.1	Bacillus anthracis	B. anthracis
GCF_017813925.1	Bacillus anthracis	B. anthracis
GCF_017813945.1	Bacillus anthracis	B. anthracis
GCF_017813975.1	Bacillus anthracis	B. anthracis
GCF_017813995.1	Bacillus anthracis	B. anthracis
GCF_017814005.1	Bacillus anthracis	B. anthracis
GCF_017814035.1	Bacillus anthracis	B. anthracis
GCF_017814055.1	Bacillus anthracis	B. anthracis
GCF_017814075.1	Bacillus anthracis	B. anthracis
GCF_017814095.1	Bacillus anthracis	B. anthracis
GCF_017814105.1	Bacillus anthracis	B. anthracis
GCF_017814115.1	Bacillus anthracis	B. anthracis
GCF_017814155.1	Bacillus anthracis	B. anthracis
GCF_017814175.1	Bacillus anthracis	B. anthracis
GCF_017814195.1	Bacillus anthracis	B. anthracis
GCF_017814215.1	Bacillus anthracis	B. anthracis
GCF_017814225.1	Bacillus anthracis	B. anthracis
GCF_017814255.1	Bacillus anthracis	B. anthracis
GCF_017814285.1	Bacillus anthracis	B. anthracis
GCF_017814305.1	Bacillus anthracis	B. anthracis
GCF_017814325.1	Bacillus anthracis	B. anthracis
GCF_017814355.1	Bacillus anthracis	B. anthracis
GCF_017814375.1	Bacillus anthracis	B. anthracis
GCF_017814385.1	Bacillus anthracis	B. anthracis
GCF_017814405.1	Bacillus anthracis	B. anthracis
GCF_017814475.1	Bacillus anthracis	B. anthracis
GCF_017814495.1	Bacillus anthracis	B. anthracis
GCF_017814515.1	Bacillus anthracis	B. anthracis
GCF_017814535.1	Bacillus anthracis	B. anthracis
GCF_017814555.1	Bacillus anthracis	B. anthracis
GCF_017814565.1	Bacillus anthracis	B. anthracis
GCF_017963425.1	Bacillus anthracis	B. anthracis
GCF_017963435.1	Bacillus anthracis	B. anthracis
GCF_017963445.1	Bacillus anthracis	B. anthracis
GCF_018222265.1	Bacillus anthracis	B. anthracis
GCF_019693235.1	Bacillus anthracis	B. anthracis
GCF_020686345.1	Bacillus anthracis	B. anthracis
GCF_021014295.1	Bacillus anthracis	B. anthracis
GCF_021390035.1	Bacillus anthracis	B. anthracis
GCF_022014755.1	Bacillus anthracis	B. anthracis
GCF_022014775.1	Bacillus anthracis	B. anthracis
GCF_022014795.1	Bacillus anthracis	B. anthracis
GCF_022059355.1	Bacillus anthracis	B. anthracis
GCF_022220505.1	Bacillus anthracis	B. anthracis
GCF_022220525.1	Bacillus anthracis	B. anthracis
GCF_022220545.1	Bacillus anthracis	B. anthracis
GCF_022220565.1	Bacillus anthracis	B. anthracis
GCF_022220585.1	Bacillus anthracis	B. anthracis
GCF_022220605.1	Bacillus anthracis	B. anthracis
GCF_022220625.1	Bacillus anthracis	B. anthracis
GCF_022220645.1	Bacillus anthracis	B. anthracis
GCF_022220665.1	Bacillus anthracis	B. anthracis
GCF_022220685.1	Bacillus anthracis	B. anthracis
GCF_022220905.1	Bacillus anthracis	B. anthracis
GCF_022220925.1	Bacillus anthracis	B. anthracis
GCF_022220945.1	Bacillus anthracis	B. anthracis
GCF_022220965.1	Bacillus anthracis	B. anthracis
GCF_022220985.1	Bacillus anthracis	B. anthracis
GCF_022221005.1	Bacillus anthracis	B. anthracis
GCF_022221025.1	Bacillus anthracis	B. anthracis
GCF_022221045.1	Bacillus anthracis	B. anthracis
GCF_022221065.1	Bacillus anthracis	B. anthracis
GCF_022221105.1	Bacillus anthracis	B. anthracis
GCF_022221125.1	Bacillus anthracis	B. anthracis
GCF_022221145.1	Bacillus anthracis	B. anthracis
GCF_022221165.1	Bacillus anthracis	B. anthracis
GCF_022221185.1	Bacillus anthracis	B. anthracis
GCF_022221205.1	Bacillus anthracis	B. anthracis
GCF_022221225.1	Bacillus anthracis	B. anthracis
GCF_022221245.1	Bacillus anthracis	B. anthracis
GCF_022221265.1	Bacillus anthracis	B. anthracis
GCF_022221285.1	Bacillus anthracis	B. anthracis
GCF_022221305.1	Bacillus anthracis	B. anthracis
GCF_022221325.1	Bacillus anthracis	B. anthracis
GCF_022221345.1	Bacillus anthracis	B. anthracis
GCF_023824055.1	Bacillus anthracis	B. anthracis
GCF_024396775.1	Bacillus anthracis	B. anthracis
GCF_024396795.1	Bacillus anthracis	B. anthracis
GCF_026559715.1	Bacillus anthracis	B. anthracis
GCF_026559735.1	Bacillus anthracis	B. anthracis
GCF_026559755.1	Bacillus anthracis	B. anthracis
GCF_026559775.1	Bacillus anthracis	B. anthracis
GCF_026559795.1	Bacillus anthracis	B. anthracis
GCF_026571295.1	Bacillus anthracis	B. anthracis
GCF_026689535.1	Bacillus anthracis	B. anthracis
GCF_026689545.1	Bacillus anthracis	B. anthracis
GCF_026689555.1	Bacillus anthracis	B. anthracis
GCF_026689595.1	Bacillus anthracis	B. anthracis
GCF_029636405.1	Bacillus anthracis	B. anthracis
GCF_029636605.1	Bacillus anthracis	B. anthracis
GCF_029636705.1	Bacillus anthracis	B. anthracis
GCF_030166675.1	Bacillus anthracis	B. anthracis
GCF_030166975.1	Bacillus anthracis	B. anthracis
GCF_031316995.1	Bacillus anthracis	B. anthracis
GCF_031317255.1	Bacillus anthracis	B. anthracis
GCF_031317275.1	Bacillus anthracis	B. anthracis
GCF_031317295.1	Bacillus anthracis	B. anthracis
GCF_031317315.1	Bacillus anthracis	B. anthracis
GCF_031317335.1	Bacillus anthracis	B. anthracis
GCF_031317355.1	Bacillus anthracis	B. anthracis
GCF_031317375.1	Bacillus anthracis	B. anthracis
GCF_031317395.1	Bacillus anthracis	B. anthracis
GCF_031317405.1	Bacillus anthracis	B. anthracis
GCF_031317435.1	Bacillus anthracis	B. anthracis
GCF_031317455.1	Bacillus anthracis	B. anthracis
GCF_031317465.1	Bacillus anthracis	B. anthracis
GCF_031317495.1	Bacillus anthracis	B. anthracis
GCF_031317505.1	Bacillus anthracis	B. anthracis
GCF_034259145.1	Bacillus anthracis	B. anthracis
GCF_035780495.1	Bacillus anthracis	B. anthracis
GCF_035801535.1	Bacillus anthracis	B. anthracis
GCF_035801595.1	Bacillus anthracis	B. anthracis
GCF_035801615.1	Bacillus anthracis	B. anthracis
GCF_035801815.1	Bacillus anthracis	B. anthracis
GCF_035802195.1	Bacillus anthracis	B. anthracis
GCF_035802235.1	Bacillus anthracis	B. anthracis
GCF_035802875.1	Bacillus anthracis	B. anthracis
GCF_035802955.1	Bacillus anthracis	B. anthracis
GCF_035803235.1	Bacillus anthracis	B. anthracis
GCF_035803435.1	Bacillus anthracis	B. anthracis
GCF_035803555.1	Bacillus anthracis	B. anthracis
GCF_035807335.1	Bacillus anthracis	B. anthracis
GCF_035812415.1	Bacillus anthracis	B. anthracis
GCF_035988905.1	Bacillus anthracis	B. anthracis
GCF_036245985.1	Bacillus anthracis	B. anthracis
GCF_036246025.1	Bacillus anthracis	B. anthracis
GCF_036246045.1	Bacillus anthracis	B. anthracis
GCF_036246065.1	Bacillus anthracis	B. anthracis
GCF_036575385.1	Bacillus anthracis	B. anthracis
GCF_036575505.1	Bacillus anthracis	B. anthracis
GCF_036575555.1	Bacillus anthracis	B. anthracis
GCF_036620795.1	Bacillus anthracis	B. anthracis
GCF_036620805.1	Bacillus anthracis	B. anthracis
GCF_036620835.1	Bacillus anthracis	B. anthracis
GCF_036620845.1	Bacillus anthracis	B. anthracis
GCF_036620875.1	Bacillus anthracis	B. anthracis
GCF_036620895.1	Bacillus anthracis	B. anthracis
GCF_036620915.1	Bacillus anthracis	B. anthracis
GCF_036620935.1	Bacillus anthracis	B. anthracis
GCF_036620945.1	Bacillus anthracis	B. anthracis
GCF_036620955.1	Bacillus anthracis	B. anthracis
GCF_036620995.1	Bacillus anthracis	B. anthracis
GCF_036621015.1	Bacillus anthracis	B. anthracis
GCF_036621035.1	Bacillus anthracis	B. anthracis
GCF_036621045.1	Bacillus anthracis	B. anthracis
GCF_036621055.1	Bacillus anthracis	B. anthracis
GCF_036621095.1	Bacillus anthracis	B. anthracis
GCF_036621115.1	Bacillus anthracis	B. anthracis
GCF_036884865.1	Bacillus anthracis	B. anthracis
GCF_036884935.1	Bacillus anthracis	B. anthracis
GCF_037168165.1	Bacillus anthracis	B. anthracis
GCF_038069635.2	Bacillus anthracis	B. anthracis
GCF_039637115.1	Bacillus anthracis	B. anthracis
GCF_039637345.1	Bacillus anthracis	B. anthracis
GCF_039639755.1	Bacillus anthracis	B. anthracis
GCF_039639765.1	Bacillus anthracis	B. anthracis
GCF_039639775.1	Bacillus anthracis	B. anthracis
GCF_039639785.1	Bacillus anthracis	B. anthracis
GCF_040797005.1	Bacillus anthracis	B. anthracis
GCF_041262845.1	Bacillus anthracis	B. anthracis
GCF_041262955.1	Bacillus anthracis	B. anthracis
GCF_041263205.1	Bacillus anthracis	B. anthracis
GCF_041263275.1	Bacillus anthracis	B. anthracis
GCF_041508535.1	Bacillus anthracis	B. anthracis
GCF_041520735.1	Bacillus anthracis	B. anthracis
GCF_041900855.1	Bacillus anthracis	B. anthracis
GCF_042193355.1	Bacillus anthracis	B. anthracis
GCF_900011745.1	Bacillus anthracis	B. anthracis
GCF_900012555.1	Bacillus anthracis	B. anthracis
GCF_900013465.1	Bacillus anthracis	B. anthracis
GCF_900013475.1	Bacillus anthracis	B. anthracis
GCF_900013485.1	Bacillus anthracis	B. anthracis
GCF_900014335.1	Bacillus anthracis	B. anthracis
GCF_900014345.1	Bacillus anthracis	B. anthracis
GCF_900014355.1	Bacillus anthracis	B. anthracis
GCF_900014365.1	Bacillus anthracis	B. anthracis
GCF_900014375.1	Bacillus anthracis	B. anthracis
GCF_928858585.1	Bacillus anthracis	B. anthracis
GCF_928858765.1	Bacillus anthracis	B. anthracis
GCF_928865485.1	Bacillus anthracis	B. anthracis
GCF_928869835.1	Bacillus anthracis	B. anthracis
GCF_002566425.1	Bacillus anthracis	B. basilensis
GCF_002574215.1	Bacillus anthracis	B. fungorum
GCF_002583575.1	Bacillus anthracis	B. pacificus
GCF_002550395.1	Bacillus anthracis	B. tropicus
GCF_002552535.1	Bacillus anthracis	B. tropicus
GCF_002553265.1	Bacillus anthracis	B. tropicus
GCF_002558195.1	Bacillus anthracis	B. tropicus
GCF_002558675.1	Bacillus anthracis	B. tropicus
GCF_002558905.1	Bacillus anthracis	B. tropicus
GCF_002559375.1	Bacillus anthracis	B. tropicus
GCF_002559605.1	Bacillus anthracis	B. tropicus
GCF_002559755.1	Bacillus anthracis	B. tropicus
GCF_002560185.1	Bacillus anthracis	B. tropicus
GCF_002560535.1	Bacillus anthracis	B. tropicus
GCF_002560675.1	Bacillus anthracis	B. tropicus
GCF_002561055.1	Bacillus anthracis	B. tropicus
GCF_002561195.1	Bacillus anthracis	B. tropicus
GCF_002561395.1	Bacillus anthracis	B. tropicus
GCF_002561555.1	Bacillus anthracis	B. tropicus
GCF_002561845.1	Bacillus anthracis	B. tropicus
GCF_002563115.1	Bacillus anthracis	B. tropicus
GCF_002564895.1	Bacillus anthracis	B. tropicus
GCF_002566085.1	Bacillus anthracis	B. tropicus
GCF_002567055.1	Bacillus anthracis	B. tropicus
GCF_002567755.1	Bacillus anthracis	B. tropicus
GCF_002570575.1	Bacillus anthracis	B. tropicus
GCF_002570775.1	Bacillus anthracis	B. tropicus
GCF_002571055.1	Bacillus anthracis	B. tropicus
GCF_002574185.1	Bacillus anthracis	B. tropicus
GCF_002574755.1	Bacillus anthracis	B. tropicus
GCF_002575885.1	Bacillus anthracis	B. tropicus
GCF_002576295.1	Bacillus anthracis	B. tropicus
GCF_002576945.1	Bacillus anthracis	B. tropicus
GCF_002577275.1	Bacillus anthracis	B. tropicus
GCF_002577475.1	Bacillus anthracis	B. tropicus
GCF_002584475.1	Bacillus anthracis	B. tropicus
GCF_002584485.1	Bacillus anthracis	B. tropicus
GCF_002584885.1	Bacillus anthracis	B. tropicus
GCF_002585175.1	Bacillus anthracis	B. tropicus
GCF_000559005.1	Bacillus anthracis 52-G	B. anthracis
GCF_000558965.1	Bacillus anthracis 8903-G	B. anthracis
GCF_000558985.1	Bacillus anthracis 9080-G	B. anthracis
GCF_000008445.1	Bacillus anthracis str. 'Ames Ancestor'	B. anthracis
GCF_000319695.1	Bacillus anthracis str. 3154	B. anthracis
GCF_000319715.1	Bacillus anthracis str. 3166	B. anthracis
GCF_000585275.1	Bacillus anthracis str. 95014	B. anthracis
GCF_000182055.1	Bacillus anthracis str. A0174	B. anthracis
GCF_000022865.1	Bacillus anthracis str. A0248	B. anthracis
GCF_000219895.1	Bacillus anthracis str. A0389	B. anthracis
GCF_000181995.1	Bacillus anthracis str. A0465	B. anthracis
GCF_000167255.1	Bacillus anthracis str. A1055	B. anthracis
GCF_000512835.2	Bacillus anthracis str. A16	B. anthracis
GCF_000512775.2	Bacillus anthracis str. A16R	B. anthracis
GCF_000006155.2	Bacillus anthracis str. A2012	B. anthracis
GCF_000007845.1	Bacillus anthracis str. Ames	B. anthracis
GCF_000167335.1	Bacillus anthracis str. Australia 94	B. anthracis
GCF_000295695.2	Bacillus anthracis str. BF1	B. anthracis
GCF_022221085.1	Bacillus anthracis str. BF1	B. anthracis
GCF_000310045.1	Bacillus anthracis str. Carbosap	B. anthracis
GCF_000732465.1	Bacillus anthracis str. Carbosap	B. anthracis
GCF_000021445.1	Bacillus anthracis str. CDC 684	B. anthracis
GCF_000167235.1	Bacillus anthracis str. CNEVA-9066	B. anthracis
GCF_000359465.1	Bacillus anthracis str. Gmb1	B. anthracis
GCF_000258885.1	Bacillus anthracis str. H9401	B. anthracis
GCF_000278385.1	Bacillus anthracis str. Heroin Ba4599	B. anthracis
GCF_000167295.1	Bacillus anthracis str. Kruger B	B. anthracis
GCF_000359425.1	Bacillus anthracis str. Sen2Col2	B. anthracis
GCF_000359445.1	Bacillus anthracis str. Sen3	B. anthracis
GCF_000008165.1	Bacillus anthracis str. Sterne	B. anthracis
GCF_000832635.1	Bacillus anthracis str. Sterne	B. anthracis
GCF_000583105.1	Bacillus anthracis str. SVA11	B. anthracis
GCF_000833275.1	Bacillus anthracis str. Turkey32	B. anthracis
GCF_000292565.1	Bacillus anthracis str. UR-1	B. anthracis
GCF_000832785.1	Bacillus anthracis str. V770-NP-1R	B. anthracis
GCF_000521345.1	Bacillus anthracis str. V770-NP1-R	B. anthracis
GCF_000167275.1	Bacillus anthracis str. Vollum	B. anthracis
GCF_000742895.1	Bacillus anthracis str. Vollum	B. anthracis
GCF_000167315.1	Bacillus anthracis str. Western North America USA6153	B. anthracis
GCF_013867695.1	Bacillus aquiflavi	B. aquiflavi
GCF_011008855.1	Bacillus aquiflavi	B. aquiflavi
GCF_019915265.1	Bacillus aquiflavi	B. aquiflavi
GCF_017498775.1	Bacillus arachidis	B. arachidis
GCF_030285945.1	Bacillus arachidis	B. arachidis
GCF_000743235.1	Bacillus atrophaeus	B. atrophaeus
GCF_000983035.1	Bacillus atrophaeus	B. atrophaeus
GCF_001584335.1	Bacillus atrophaeus	B. atrophaeus
GCF_001587405.1	Bacillus atrophaeus	B. atrophaeus
GCF_001639965.1	Bacillus atrophaeus	B. atrophaeus
GCF_002173495.1	Bacillus atrophaeus	B. atrophaeus
GCF_002243495.1	Bacillus atrophaeus	B. atrophaeus
GCF_002688645.1	Bacillus atrophaeus	B. atrophaeus
GCF_002998055.1	Bacillus atrophaeus	B. atrophaeus
GCF_002998075.1	Bacillus atrophaeus	B. atrophaeus
GCF_002998135.1	Bacillus atrophaeus	B. atrophaeus
GCF_003003625.1	Bacillus atrophaeus	B. atrophaeus
GCF_003003645.1	Bacillus atrophaeus	B. atrophaeus
GCF_006539905.1	Bacillus atrophaeus	B. atrophaeus
GCF_008682345.1	Bacillus atrophaeus	B. atrophaeus
GCF_015845745.1	Bacillus atrophaeus	B. atrophaeus
GCF_016469025.1	Bacillus atrophaeus	B. atrophaeus
GCF_018140555.1	Bacillus atrophaeus	B. atrophaeus
GCF_018916725.1	Bacillus atrophaeus	B. atrophaeus
GCF_019443725.1	Bacillus atrophaeus	B. atrophaeus
GCF_023712925.1	Bacillus atrophaeus	B. atrophaeus
GCF_024757965.1	Bacillus atrophaeus	B. atrophaeus
GCF_026789205.1	Bacillus atrophaeus	B. atrophaeus
GCF_026789875.1	Bacillus atrophaeus	B. atrophaeus
GCF_026791715.1	Bacillus atrophaeus	B. atrophaeus
GCF_026791755.1	Bacillus atrophaeus	B. atrophaeus
GCF_026791775.1	Bacillus atrophaeus	B. atrophaeus
GCF_026791795.1	Bacillus atrophaeus	B. atrophaeus
GCF_026791805.1	Bacillus atrophaeus	B. atrophaeus
GCF_026791875.1	Bacillus atrophaeus	B. atrophaeus
GCF_026791895.1	Bacillus atrophaeus	B. atrophaeus
GCF_026791935.1	Bacillus atrophaeus	B. atrophaeus
GCF_026791955.1	Bacillus atrophaeus	B. atrophaeus
GCF_026791985.1	Bacillus atrophaeus	B. atrophaeus
GCF_026793355.1	Bacillus atrophaeus	B. atrophaeus
GCF_026793375.1	Bacillus atrophaeus	B. atrophaeus
GCF_026793395.1	Bacillus atrophaeus	B. atrophaeus
GCF_026793405.1	Bacillus atrophaeus	B. atrophaeus
GCF_026793415.1	Bacillus atrophaeus	B. atrophaeus
GCF_026793455.1	Bacillus atrophaeus	B. atrophaeus
GCF_026793475.1	Bacillus atrophaeus	B. atrophaeus
GCF_026793505.1	Bacillus atrophaeus	B. atrophaeus
GCF_026793515.1	Bacillus atrophaeus	B. atrophaeus
GCF_026793605.1	Bacillus atrophaeus	B. atrophaeus
GCF_026793855.1	Bacillus atrophaeus	B. atrophaeus
GCF_026793875.1	Bacillus atrophaeus	B. atrophaeus
GCF_026793895.1	Bacillus atrophaeus	B. atrophaeus
GCF_026793905.1	Bacillus atrophaeus	B. atrophaeus
GCF_026793915.1	Bacillus atrophaeus	B. atrophaeus
GCF_026794315.1	Bacillus atrophaeus	B. atrophaeus
GCF_026794335.1	Bacillus atrophaeus	B. atrophaeus
GCF_026794355.1	Bacillus atrophaeus	B. atrophaeus
GCF_026794375.1	Bacillus atrophaeus	B. atrophaeus
GCF_026794405.1	Bacillus atrophaeus	B. atrophaeus
GCF_026794435.1	Bacillus atrophaeus	B. atrophaeus
GCF_026794455.1	Bacillus atrophaeus	B. atrophaeus
GCF_026794475.1	Bacillus atrophaeus	B. atrophaeus
GCF_026794485.1	Bacillus atrophaeus	B. atrophaeus
GCF_026794575.1	Bacillus atrophaeus	B. atrophaeus
GCF_026794605.1	Bacillus atrophaeus	B. atrophaeus
GCF_026795145.1	Bacillus atrophaeus	B. atrophaeus
GCF_026795175.1	Bacillus atrophaeus	B. atrophaeus
GCF_026795185.1	Bacillus atrophaeus	B. atrophaeus
GCF_026795215.1	Bacillus atrophaeus	B. atrophaeus
GCF_026795235.1	Bacillus atrophaeus	B. atrophaeus
GCF_026795255.1	Bacillus atrophaeus	B. atrophaeus
GCF_026795295.1	Bacillus atrophaeus	B. atrophaeus
GCF_026795615.1	Bacillus atrophaeus	B. atrophaeus
GCF_026796635.1	Bacillus atrophaeus	B. atrophaeus
GCF_029541525.1	Bacillus atrophaeus	B. atrophaeus
GCF_029581095.1	Bacillus atrophaeus	B. atrophaeus
GCF_030284675.1	Bacillus atrophaeus	B. atrophaeus
GCF_030817145.1	Bacillus atrophaeus	B. atrophaeus
GCF_031317235.1	Bacillus atrophaeus	B. atrophaeus
GCF_031834575.1	Bacillus atrophaeus	B. atrophaeus
GCF_032460565.1	Bacillus atrophaeus	B. atrophaeus
GCF_035805955.1	Bacillus atrophaeus	B. atrophaeus
GCF_035806015.1	Bacillus atrophaeus	B. atrophaeus
GCF_035806495.1	Bacillus atrophaeus	B. atrophaeus
GCF_035806515.1	Bacillus atrophaeus	B. atrophaeus
GCF_035806555.1	Bacillus atrophaeus	B. atrophaeus
GCF_035806575.1	Bacillus atrophaeus	B. atrophaeus
GCF_035806595.1	Bacillus atrophaeus	B. atrophaeus
GCF_035806615.1	Bacillus atrophaeus	B. atrophaeus
GCF_035806635.1	Bacillus atrophaeus	B. atrophaeus
GCF_035806645.1	Bacillus atrophaeus	B. atrophaeus
GCF_035806675.1	Bacillus atrophaeus	B. atrophaeus
GCF_035806695.1	Bacillus atrophaeus	B. atrophaeus
GCF_035806715.1	Bacillus atrophaeus	B. atrophaeus
GCF_035806735.1	Bacillus atrophaeus	B. atrophaeus
GCF_035806755.1	Bacillus atrophaeus	B. atrophaeus
GCF_035806775.1	Bacillus atrophaeus	B. atrophaeus
GCF_035806795.1	Bacillus atrophaeus	B. atrophaeus
GCF_035806815.1	Bacillus atrophaeus	B. atrophaeus
GCF_035806825.1	Bacillus atrophaeus	B. atrophaeus
GCF_035806855.1	Bacillus atrophaeus	B. atrophaeus
GCF_035806875.1	Bacillus atrophaeus	B. atrophaeus
GCF_035806895.1	Bacillus atrophaeus	B. atrophaeus
GCF_035806915.1	Bacillus atrophaeus	B. atrophaeus
GCF_035806935.1	Bacillus atrophaeus	B. atrophaeus
GCF_035806955.1	Bacillus atrophaeus	B. atrophaeus
GCF_035806975.1	Bacillus atrophaeus	B. atrophaeus
GCF_035806995.1	Bacillus atrophaeus	B. atrophaeus
GCF_035807015.1	Bacillus atrophaeus	B. atrophaeus
GCF_035807035.1	Bacillus atrophaeus	B. atrophaeus
GCF_035807055.1	Bacillus atrophaeus	B. atrophaeus
GCF_035807075.1	Bacillus atrophaeus	B. atrophaeus
GCF_035807095.1	Bacillus atrophaeus	B. atrophaeus
GCF_035807115.1	Bacillus atrophaeus	B. atrophaeus
GCF_035807135.1	Bacillus atrophaeus	B. atrophaeus
GCF_035807155.1	Bacillus atrophaeus	B. atrophaeus
GCF_035807255.1	Bacillus atrophaeus	B. atrophaeus
GCF_035807275.1	Bacillus atrophaeus	B. atrophaeus
GCF_035807295.1	Bacillus atrophaeus	B. atrophaeus
GCF_035811215.1	Bacillus atrophaeus	B. atrophaeus
GCF_035811735.1	Bacillus atrophaeus	B. atrophaeus
GCF_035812435.1	Bacillus atrophaeus	B. atrophaeus
GCF_035812685.1	Bacillus atrophaeus	B. atrophaeus
GCF_035813915.1	Bacillus atrophaeus	B. atrophaeus
GCF_035814095.1	Bacillus atrophaeus	B. atrophaeus
GCF_035814135.1	Bacillus atrophaeus	B. atrophaeus
GCF_035814155.1	Bacillus atrophaeus	B. atrophaeus
GCF_036010125.1	Bacillus atrophaeus	B. atrophaeus
GCF_036208725.1	Bacillus atrophaeus	B. atrophaeus
GCF_036209985.1	Bacillus atrophaeus	B. atrophaeus
GCF_036210025.1	Bacillus atrophaeus	B. atrophaeus
GCF_036210035.1	Bacillus atrophaeus	B. atrophaeus
GCF_036210065.1	Bacillus atrophaeus	B. atrophaeus
GCF_036210085.1	Bacillus atrophaeus	B. atrophaeus
GCF_036221585.1	Bacillus atrophaeus	B. atrophaeus
GCF_036221945.1	Bacillus atrophaeus	B. atrophaeus
GCF_036221985.1	Bacillus atrophaeus	B. atrophaeus
GCF_036222085.1	Bacillus atrophaeus	B. atrophaeus
GCF_036222105.1	Bacillus atrophaeus	B. atrophaeus
GCF_036222905.1	Bacillus atrophaeus	B. atrophaeus
GCF_036224865.1	Bacillus atrophaeus	B. atrophaeus
GCF_036224925.1	Bacillus atrophaeus	B. atrophaeus
GCF_036224965.1	Bacillus atrophaeus	B. atrophaeus
GCF_036224985.1	Bacillus atrophaeus	B. atrophaeus
GCF_036225005.1	Bacillus atrophaeus	B. atrophaeus
GCF_036225025.1	Bacillus atrophaeus	B. atrophaeus
GCF_036225045.1	Bacillus atrophaeus	B. atrophaeus
GCF_036225065.1	Bacillus atrophaeus	B. atrophaeus
GCF_036225085.1	Bacillus atrophaeus	B. atrophaeus
GCF_036225105.1	Bacillus atrophaeus	B. atrophaeus
GCF_036225125.1	Bacillus atrophaeus	B. atrophaeus
GCF_036225145.1	Bacillus atrophaeus	B. atrophaeus
GCF_036225165.1	Bacillus atrophaeus	B. atrophaeus
GCF_037997125.1	Bacillus atrophaeus	B. atrophaeus
GCF_039519175.1	Bacillus atrophaeus	B. atrophaeus
GCF_041296505.1	Bacillus atrophaeus	B. atrophaeus
GCF_041379395.1	Bacillus atrophaeus	B. atrophaeus
GCF_000204785.1	Bacillus atrophaeus 1013-1	B. atrophaeus
GCF_000204805.1	Bacillus atrophaeus 1013-2	B. atrophaeus
GCF_000165925.1	Bacillus atrophaeus 1942	B. atrophaeus
GCF_000204845.1	Bacillus atrophaeus ATCC 49822-1	B. atrophaeus
GCF_000204865.1	Bacillus atrophaeus ATCC 49822-2	B. atrophaeus
GCF_000204705.1	Bacillus atrophaeus ATCC 9372-1	B. atrophaeus
GCF_000204825.1	Bacillus atrophaeus ATCC 9372-2	B. atrophaeus
GCF_000204885.1	Bacillus atrophaeus BACI051-E	B. atrophaeus
GCF_000204905.1	Bacillus atrophaeus BACI051-N	B. atrophaeus
GCF_000264395.1	Bacillus atrophaeus C89	B. atrophaeus
GCF_000204725.1	Bacillus atrophaeus Detrick-1	B. atrophaeus
GCF_000204745.1	Bacillus atrophaeus Detrick-2	B. atrophaeus
GCF_000204765.1	Bacillus atrophaeus Detrick-3	B. atrophaeus
GCF_001591925.1	Bacillus atrophaeus NBRC 15539	B. atrophaeus
GCF_000204685.1	Bacillus atrophaeus str. Dugway	B. atrophaeus
GCF_000742675.1	Bacillus atrophaeus subsp. globigii	B. atrophaeus
GCF_000385965.2	Bacillus atrophaeus UCMB-5137	B. atrophaeus
GCF_018200265.1	Bacillus australimaris	B. australimaris
GCF_001307105.1	Bacillus australimaris	B. australimaris
GCF_921008455.1	Bacillus basilensis	B. basilensis
GCF_000299035.1	Bacillus bingmayongensis	B. spp27
GCF_019753385.1	Bacillus bingmayongensis	B. spp27
GCF_034427855.1	Bacillus bingmayongensis	B. spp27
GCF_023824075.1	Bacillus bombysepticus	B. cereus
GCF_037144555.1	Bacillus bombysepticus	B. cereus
GCF_000831065.1	Bacillus bombysepticus str. Wang	B. cereus
GCF_004124315.2	Bacillus cabrialesii	B. cabrialesii
GCF_018829645.1	Bacillus cabrialesii	B. cabrialesii
GCF_032461835.1	Bacillus cabrialesii	B. cabrialesii
GCF_037000745.1	Bacillus cabrialesii subsp. cabrialesii	B. cabrialesii
GCF_040253515.1	Bacillus cabrialesii subsp. cabrialesii	B. cabrialesii
GCF_018390475.2	Bacillus cabrialesii subsp. tritici	B. cabrialesii
GCF_002860125.1	Bacillus canaveralius	B. canaveralius
GCF_002860245.1	Bacillus canaveralius	B. canaveralius
GCF_003944805.1	Bacillus canaveralius	B. canaveralius
GCF_017832095.1	Bacillus capparidis	B. gobiensis
GCF_036209965.1	Bacillus capparidis	B. gobiensis
GCF_001044565.1	Bacillus cereus	B. albus
GCF_002199975.1	Bacillus cereus	B. albus
GCF_002565725.1	Bacillus cereus	B. albus
GCF_002577125.1	Bacillus cereus	B. albus
GCF_007678855.1	Bacillus cereus	B. albus
GCF_000832765.1	Bacillus cereus	B. anthracis
GCF_000835185.1	Bacillus cereus	B. anthracis
GCF_001008645.1	Bacillus cereus	B. anthracis
GCF_001044585.1	Bacillus cereus	B. anthracis
GCF_001286825.1	Bacillus cereus	B. anthracis
GCF_001541995.1	Bacillus cereus	B. anthracis
GCF_001583805.1	Bacillus cereus	B. anthracis
GCF_001901235.1	Bacillus cereus	B. anthracis
GCF_001936485.1	Bacillus cereus	B. anthracis
GCF_001941885.1	Bacillus cereus	B. anthracis
GCF_001941905.1	Bacillus cereus	B. anthracis
GCF_001941925.1	Bacillus cereus	B. anthracis
GCF_001982845.1	Bacillus cereus	B. anthracis
GCF_002021355.1	Bacillus cereus	B. anthracis
GCF_002021375.1	Bacillus cereus	B. anthracis
GCF_002021385.1	Bacillus cereus	B. anthracis
GCF_002021695.1	Bacillus cereus	B. anthracis
GCF_002199635.1	Bacillus cereus	B. anthracis
GCF_002199675.1	Bacillus cereus	B. anthracis
GCF_002976395.1	Bacillus cereus	B. anthracis
GCF_002976415.1	Bacillus cereus	B. anthracis
GCF_004023705.1	Bacillus cereus	B. anthracis
GCF_004330325.1	Bacillus cereus	B. anthracis
GCF_004330405.1	Bacillus cereus	B. anthracis
GCF_004801195.1	Bacillus cereus	B. anthracis
GCF_007665505.1	Bacillus cereus	B. anthracis
GCF_008416285.1	Bacillus cereus	B. anthracis
GCF_012395345.1	Bacillus cereus	B. anthracis
GCF_013177495.2	Bacillus cereus	B. anthracis
GCF_013267235.1	Bacillus cereus	B. anthracis
GCF_013267455.1	Bacillus cereus	B. anthracis
GCF_013267475.1	Bacillus cereus	B. anthracis
GCF_013267775.1	Bacillus cereus	B. anthracis
GCF_016027015.1	Bacillus cereus	B. anthracis
GCF_016117775.1	Bacillus cereus	B. anthracis
GCF_016580425.1	Bacillus cereus	B. anthracis
GCF_016757815.1	Bacillus cereus	B. anthracis
GCF_016757835.1	Bacillus cereus	B. anthracis
GCF_016757895.1	Bacillus cereus	B. anthracis
GCF_016758415.1	Bacillus cereus	B. anthracis
GCF_016758535.1	Bacillus cereus	B. anthracis
GCF_016758645.1	Bacillus cereus	B. anthracis
GCF_018221485.1	Bacillus cereus	B. anthracis
GCF_018221505.1	Bacillus cereus	B. anthracis
GCF_018309125.1	Bacillus cereus	B. anthracis
GCF_018309145.1	Bacillus cereus	B. anthracis
GCF_021390375.1	Bacillus cereus	B. anthracis
GCF_021496685.1	Bacillus cereus	B. anthracis
GCF_021654875.1	Bacillus cereus	B. anthracis
GCF_021654895.1	Bacillus cereus	B. anthracis
GCF_021654915.1	Bacillus cereus	B. anthracis
GCF_021654935.1	Bacillus cereus	B. anthracis
GCF_021654975.1	Bacillus cereus	B. anthracis
GCF_021654995.1	Bacillus cereus	B. anthracis
GCF_021655015.1	Bacillus cereus	B. anthracis
GCF_021655035.1	Bacillus cereus	B. anthracis
GCF_021655055.1	Bacillus cereus	B. anthracis
GCF_021655135.1	Bacillus cereus	B. anthracis
GCF_021655175.1	Bacillus cereus	B. anthracis
GCF_021655195.1	Bacillus cereus	B. anthracis
GCF_021655215.1	Bacillus cereus	B. anthracis
GCF_021655235.1	Bacillus cereus	B. anthracis
GCF_021655255.1	Bacillus cereus	B. anthracis
GCF_021655275.1	Bacillus cereus	B. anthracis
GCF_021655315.1	Bacillus cereus	B. anthracis
GCF_021655335.1	Bacillus cereus	B. anthracis
GCF_021655355.1	Bacillus cereus	B. anthracis
GCF_024359505.1	Bacillus cereus	B. anthracis
GCF_025946485.2	Bacillus cereus	B. anthracis
GCF_026684175.1	Bacillus cereus	B. anthracis
GCF_028649415.1	Bacillus cereus	B. anthracis
GCF_028745775.1	Bacillus cereus	B. anthracis
GCF_029069165.1	Bacillus cereus	B. anthracis
GCF_029477615.1	Bacillus cereus	B. anthracis
GCF_029477625.1	Bacillus cereus	B. anthracis
GCF_029478675.1	Bacillus cereus	B. anthracis
GCF_029479395.1	Bacillus cereus	B. anthracis
GCF_029479465.1	Bacillus cereus	B. anthracis
GCF_029479525.1	Bacillus cereus	B. anthracis
GCF_029537695.1	Bacillus cereus	B. anthracis
GCF_029912275.1	Bacillus cereus	B. anthracis
GCF_030067855.1	Bacillus cereus	B. anthracis
GCF_030067875.1	Bacillus cereus	B. anthracis
GCF_030876775.1	Bacillus cereus	B. anthracis
GCF_030907865.1	Bacillus cereus	B. anthracis
GCF_033085315.1	Bacillus cereus	B. anthracis
GCF_036867115.1	Bacillus cereus	B. anthracis
GCF_042137675.1	Bacillus cereus	B. anthracis
GCF_042137695.1	Bacillus cereus	B. anthracis
GCF_900176915.1	Bacillus cereus	B. anthracis
GCF_900176965.1	Bacillus cereus	B. anthracis
GCF_918197515.1	Bacillus cereus	B. anthracis
GCF_002584535.1	Bacillus cereus	B. arachidis
GCF_001619425.1	Bacillus cereus	B. basilensis
GCF_016483525.1	Bacillus cereus	B. basilensis
GCF_031216075.1	Bacillus cereus	B. basilensis
GCF_037095175.1	Bacillus cereus	B. basilensis
GCF_000518025.1	Bacillus cereus	B. cereus
GCF_000520915.1	Bacillus cereus	B. cereus
GCF_000635895.2	Bacillus cereus	B. cereus
GCF_000773635.1	Bacillus cereus	B. cereus
GCF_000935235.1	Bacillus cereus	B. cereus
GCF_000948345.1	Bacillus cereus	B. cereus
GCF_000978375.1	Bacillus cereus	B. cereus
GCF_001008665.1	Bacillus cereus	B. cereus
GCF_001043655.1	Bacillus cereus	B. cereus
GCF_001044485.1	Bacillus cereus	B. cereus
GCF_001044645.1	Bacillus cereus	B. cereus
GCF_001044655.1	Bacillus cereus	B. cereus
GCF_001044665.1	Bacillus cereus	B. cereus
GCF_001044715.1	Bacillus cereus	B. cereus
GCF_001044855.1	Bacillus cereus	B. cereus
GCF_001044955.1	Bacillus cereus	B. cereus
GCF_001058585.1	Bacillus cereus	B. cereus
GCF_001059175.1	Bacillus cereus	B. cereus
GCF_001077095.1	Bacillus cereus	B. cereus
GCF_001518875.1	Bacillus cereus	B. cereus
GCF_001566705.1	Bacillus cereus	B. cereus
GCF_001579695.1	Bacillus cereus	B. cereus
GCF_001583745.1	Bacillus cereus	B. cereus
GCF_001583845.1	Bacillus cereus	B. cereus
GCF_001583875.1	Bacillus cereus	B. cereus
GCF_001583935.1	Bacillus cereus	B. cereus
GCF_001619285.1	Bacillus cereus	B. cereus
GCF_001619395.1	Bacillus cereus	B. cereus
GCF_001619405.1	Bacillus cereus	B. cereus
GCF_001619445.1	Bacillus cereus	B. cereus
GCF_001619525.1	Bacillus cereus	B. cereus
GCF_001635995.1	Bacillus cereus	B. cereus
GCF_001677965.1	Bacillus cereus	B. cereus
GCF_001683705.1	Bacillus cereus	B. cereus
GCF_001699805.1	Bacillus cereus	B. cereus
GCF_001721145.1	Bacillus cereus	B. cereus
GCF_001729295.1	Bacillus cereus	B. cereus
GCF_001729445.1	Bacillus cereus	B. cereus
GCF_001883865.1	Bacillus cereus	B. cereus
GCF_001883965.1	Bacillus cereus	B. cereus
GCF_001883975.1	Bacillus cereus	B. cereus
GCF_001895235.1	Bacillus cereus	B. cereus
GCF_001909175.1	Bacillus cereus	B. cereus
GCF_001913455.1	Bacillus cereus	B. cereus
GCF_001913475.1	Bacillus cereus	B. cereus
GCF_001913555.1	Bacillus cereus	B. cereus
GCF_001913575.1	Bacillus cereus	B. cereus
GCF_001913625.1	Bacillus cereus	B. cereus
GCF_001913635.1	Bacillus cereus	B. cereus
GCF_001982855.1	Bacillus cereus	B. cereus
GCF_002000005.1	Bacillus cereus	B. cereus
GCF_002014665.1	Bacillus cereus	B. cereus
GCF_002014705.1	Bacillus cereus	B. cereus
GCF_002014895.1	Bacillus cereus	B. cereus
GCF_002021445.1	Bacillus cereus	B. cereus
GCF_002021455.1	Bacillus cereus	B. cereus
GCF_002021465.1	Bacillus cereus	B. cereus
GCF_002021515.1	Bacillus cereus	B. cereus
GCF_002021535.1	Bacillus cereus	B. cereus
GCF_002021545.1	Bacillus cereus	B. cereus
GCF_002024535.1	Bacillus cereus	B. cereus
GCF_002199125.1	Bacillus cereus	B. cereus
GCF_002199335.1	Bacillus cereus	B. cereus
GCF_002200015.1	Bacillus cereus	B. cereus
GCF_002200055.1	Bacillus cereus	B. cereus
GCF_002200085.1	Bacillus cereus	B. cereus
GCF_002200175.1	Bacillus cereus	B. cereus
GCF_002201555.1	Bacillus cereus	B. cereus
GCF_002201665.1	Bacillus cereus	B. cereus
GCF_002214705.1	Bacillus cereus	B. cereus
GCF_002214765.1	Bacillus cereus	B. cereus
GCF_002215175.1	Bacillus cereus	B. cereus
GCF_002216125.1	Bacillus cereus	B. cereus
GCF_002504205.1	Bacillus cereus	B. cereus
GCF_002550115.1	Bacillus cereus	B. cereus
GCF_002550155.1	Bacillus cereus	B. cereus
GCF_002550265.1	Bacillus cereus	B. cereus
GCF_002550315.1	Bacillus cereus	B. cereus
GCF_002550365.1	Bacillus cereus	B. cereus
GCF_002550515.1	Bacillus cereus	B. cereus
GCF_002550555.1	Bacillus cereus	B. cereus
GCF_002550595.1	Bacillus cereus	B. cereus
GCF_002550705.1	Bacillus cereus	B. cereus
GCF_002550775.1	Bacillus cereus	B. cereus
GCF_002551625.1	Bacillus cereus	B. cereus
GCF_002551635.1	Bacillus cereus	B. cereus
GCF_002551775.1	Bacillus cereus	B. cereus
GCF_002551975.1	Bacillus cereus	B. cereus
GCF_002552015.1	Bacillus cereus	B. cereus
GCF_002552115.1	Bacillus cereus	B. cereus
GCF_002552275.1	Bacillus cereus	B. cereus
GCF_002552315.1	Bacillus cereus	B. cereus
GCF_002552335.1	Bacillus cereus	B. cereus
GCF_002552455.1	Bacillus cereus	B. cereus
GCF_002552465.1	Bacillus cereus	B. cereus
GCF_002552485.1	Bacillus cereus	B. cereus
GCF_002552505.1	Bacillus cereus	B. cereus
GCF_002552635.1	Bacillus cereus	B. cereus
GCF_002552725.1	Bacillus cereus	B. cereus
GCF_002552805.1	Bacillus cereus	B. cereus
GCF_002552875.1	Bacillus cereus	B. cereus
GCF_002552895.1	Bacillus cereus	B. cereus
GCF_002552995.1	Bacillus cereus	B. cereus
GCF_002553095.1	Bacillus cereus	B. cereus
GCF_002553255.1	Bacillus cereus	B. cereus
GCF_002553345.1	Bacillus cereus	B. cereus
GCF_002553395.1	Bacillus cereus	B. cereus
GCF_002557925.1	Bacillus cereus	B. cereus
GCF_002557995.1	Bacillus cereus	B. cereus
GCF_002558085.1	Bacillus cereus	B. cereus
GCF_002558125.1	Bacillus cereus	B. cereus
GCF_002558165.1	Bacillus cereus	B. cereus
GCF_002558245.1	Bacillus cereus	B. cereus
GCF_002558285.1	Bacillus cereus	B. cereus
GCF_002558365.1	Bacillus cereus	B. cereus
GCF_002558375.1	Bacillus cereus	B. cereus
GCF_002558435.1	Bacillus cereus	B. cereus
GCF_002558445.1	Bacillus cereus	B. cereus
GCF_002558465.1	Bacillus cereus	B. cereus
GCF_002558475.1	Bacillus cereus	B. cereus
GCF_002558615.1	Bacillus cereus	B. cereus
GCF_002558645.1	Bacillus cereus	B. cereus
GCF_002558665.1	Bacillus cereus	B. cereus
GCF_002558705.1	Bacillus cereus	B. cereus
GCF_002558735.1	Bacillus cereus	B. cereus
GCF_002558745.1	Bacillus cereus	B. cereus
GCF_002558765.1	Bacillus cereus	B. cereus
GCF_002558845.1	Bacillus cereus	B. cereus
GCF_002558985.1	Bacillus cereus	B. cereus
GCF_002559035.1	Bacillus cereus	B. cereus
GCF_002559055.1	Bacillus cereus	B. cereus
GCF_002559065.1	Bacillus cereus	B. cereus
GCF_002559115.1	Bacillus cereus	B. cereus
GCF_002559125.1	Bacillus cereus	B. cereus
GCF_002559205.1	Bacillus cereus	B. cereus
GCF_002559225.1	Bacillus cereus	B. cereus
GCF_002559275.1	Bacillus cereus	B. cereus
GCF_002559355.1	Bacillus cereus	B. cereus
GCF_002559365.1	Bacillus cereus	B. cereus
GCF_002559425.1	Bacillus cereus	B. cereus
GCF_002559435.1	Bacillus cereus	B. cereus
GCF_002559495.1	Bacillus cereus	B. cereus
GCF_002559505.1	Bacillus cereus	B. cereus
GCF_002559545.1	Bacillus cereus	B. cereus
GCF_002559565.1	Bacillus cereus	B. cereus
GCF_002559595.1	Bacillus cereus	B. cereus
GCF_002559645.1	Bacillus cereus	B. cereus
GCF_002559685.1	Bacillus cereus	B. cereus
GCF_002559715.1	Bacillus cereus	B. cereus
GCF_002559735.1	Bacillus cereus	B. cereus
GCF_002559765.1	Bacillus cereus	B. cereus
GCF_002559915.1	Bacillus cereus	B. cereus
GCF_002559945.1	Bacillus cereus	B. cereus
GCF_002559985.1	Bacillus cereus	B. cereus
GCF_002560035.1	Bacillus cereus	B. cereus
GCF_002560075.1	Bacillus cereus	B. cereus
GCF_002560095.1	Bacillus cereus	B. cereus
GCF_002560105.1	Bacillus cereus	B. cereus
GCF_002560115.1	Bacillus cereus	B. cereus
GCF_002560175.1	Bacillus cereus	B. cereus
GCF_002560215.1	Bacillus cereus	B. cereus
GCF_002560225.1	Bacillus cereus	B. cereus
GCF_002560255.1	Bacillus cereus	B. cereus
GCF_002560265.1	Bacillus cereus	B. cereus
GCF_002560295.1	Bacillus cereus	B. cereus
GCF_002560385.1	Bacillus cereus	B. cereus
GCF_002560395.1	Bacillus cereus	B. cereus
GCF_002560415.1	Bacillus cereus	B. cereus
GCF_002560525.1	Bacillus cereus	B. cereus
GCF_002560715.1	Bacillus cereus	B. cereus
GCF_002560915.1	Bacillus cereus	B. cereus
GCF_002560955.1	Bacillus cereus	B. cereus
GCF_002561035.1	Bacillus cereus	B. cereus
GCF_002561095.1	Bacillus cereus	B. cereus
GCF_002561115.1	Bacillus cereus	B. cereus
GCF_002561135.1	Bacillus cereus	B. cereus
GCF_002561205.1	Bacillus cereus	B. cereus
GCF_002561255.1	Bacillus cereus	B. cereus
GCF_002561355.1	Bacillus cereus	B. cereus
GCF_002561385.1	Bacillus cereus	B. cereus
GCF_002561535.1	Bacillus cereus	B. cereus
GCF_002561575.1	Bacillus cereus	B. cereus
GCF_002561635.1	Bacillus cereus	B. cereus
GCF_002561655.1	Bacillus cereus	B. cereus
GCF_002561715.1	Bacillus cereus	B. cereus
GCF_002561725.1	Bacillus cereus	B. cereus
GCF_002561745.1	Bacillus cereus	B. cereus
GCF_002561805.1	Bacillus cereus	B. cereus
GCF_002561885.1	Bacillus cereus	B. cereus
GCF_002561925.1	Bacillus cereus	B. cereus
GCF_002561945.1	Bacillus cereus	B. cereus
GCF_002561965.1	Bacillus cereus	B. cereus
GCF_002562015.1	Bacillus cereus	B. cereus
GCF_002562085.1	Bacillus cereus	B. cereus
GCF_002562125.1	Bacillus cereus	B. cereus
GCF_002562165.1	Bacillus cereus	B. cereus
GCF_002562215.1	Bacillus cereus	B. cereus
GCF_002562265.1	Bacillus cereus	B. cereus
GCF_002562285.1	Bacillus cereus	B. cereus
GCF_002562335.1	Bacillus cereus	B. cereus
GCF_002562345.1	Bacillus cereus	B. cereus
GCF_002562365.1	Bacillus cereus	B. cereus
GCF_002562495.1	Bacillus cereus	B. cereus
GCF_002562505.1	Bacillus cereus	B. cereus
GCF_002562555.1	Bacillus cereus	B. cereus
GCF_002562575.1	Bacillus cereus	B. cereus
GCF_002562585.1	Bacillus cereus	B. cereus
GCF_002562595.1	Bacillus cereus	B. cereus
GCF_002562695.1	Bacillus cereus	B. cereus
GCF_002562715.1	Bacillus cereus	B. cereus
GCF_002562725.1	Bacillus cereus	B. cereus
GCF_002562735.1	Bacillus cereus	B. cereus
GCF_002562925.1	Bacillus cereus	B. cereus
GCF_002562955.1	Bacillus cereus	B. cereus
GCF_002562985.1	Bacillus cereus	B. cereus
GCF_002563025.1	Bacillus cereus	B. cereus
GCF_002563075.1	Bacillus cereus	B. cereus
GCF_002563125.1	Bacillus cereus	B. cereus
GCF_002563225.1	Bacillus cereus	B. cereus
GCF_002563235.1	Bacillus cereus	B. cereus
GCF_002564355.1	Bacillus cereus	B. cereus
GCF_002564375.1	Bacillus cereus	B. cereus
GCF_002564425.1	Bacillus cereus	B. cereus
GCF_002564585.1	Bacillus cereus	B. cereus
GCF_002564605.1	Bacillus cereus	B. cereus
GCF_002564625.1	Bacillus cereus	B. cereus
GCF_002564695.1	Bacillus cereus	B. cereus
GCF_002564745.1	Bacillus cereus	B. cereus
GCF_002564775.1	Bacillus cereus	B. cereus
GCF_002564805.1	Bacillus cereus	B. cereus
GCF_002564835.1	Bacillus cereus	B. cereus
GCF_002564865.1	Bacillus cereus	B. cereus
GCF_002564885.1	Bacillus cereus	B. cereus
GCF_002565005.1	Bacillus cereus	B. cereus
GCF_002565025.1	Bacillus cereus	B. cereus
GCF_002565115.1	Bacillus cereus	B. cereus
GCF_002565175.1	Bacillus cereus	B. cereus
GCF_002565225.1	Bacillus cereus	B. cereus
GCF_002565245.1	Bacillus cereus	B. cereus
GCF_002565305.1	Bacillus cereus	B. cereus
GCF_002565315.1	Bacillus cereus	B. cereus
GCF_002565405.1	Bacillus cereus	B. cereus
GCF_002565465.1	Bacillus cereus	B. cereus
GCF_002565505.1	Bacillus cereus	B. cereus
GCF_002565525.1	Bacillus cereus	B. cereus
GCF_002565565.1	Bacillus cereus	B. cereus
GCF_002565575.1	Bacillus cereus	B. cereus
GCF_002565615.1	Bacillus cereus	B. cereus
GCF_002565645.1	Bacillus cereus	B. cereus
GCF_002565655.1	Bacillus cereus	B. cereus
GCF_002565685.1	Bacillus cereus	B. cereus
GCF_002565735.1	Bacillus cereus	B. cereus
GCF_002565795.1	Bacillus cereus	B. cereus
GCF_002565865.1	Bacillus cereus	B. cereus
GCF_002565885.1	Bacillus cereus	B. cereus
GCF_002566005.1	Bacillus cereus	B. cereus
GCF_002566045.1	Bacillus cereus	B. cereus
GCF_002566185.1	Bacillus cereus	B. cereus
GCF_002566205.1	Bacillus cereus	B. cereus
GCF_002566215.1	Bacillus cereus	B. cereus
GCF_002566225.1	Bacillus cereus	B. cereus
GCF_002566365.1	Bacillus cereus	B. cereus
GCF_002566455.1	Bacillus cereus	B. cereus
GCF_002566605.1	Bacillus cereus	B. cereus
GCF_002566665.1	Bacillus cereus	B. cereus
GCF_002566675.1	Bacillus cereus	B. cereus
GCF_002566705.1	Bacillus cereus	B. cereus
GCF_002566725.1	Bacillus cereus	B. cereus
GCF_002566755.1	Bacillus cereus	B. cereus
GCF_002566775.1	Bacillus cereus	B. cereus
GCF_002566795.1	Bacillus cereus	B. cereus
GCF_002566855.1	Bacillus cereus	B. cereus
GCF_002566885.1	Bacillus cereus	B. cereus
GCF_002566895.1	Bacillus cereus	B. cereus
GCF_002566925.1	Bacillus cereus	B. cereus
GCF_002567015.1	Bacillus cereus	B. cereus
GCF_002567065.1	Bacillus cereus	B. cereus
GCF_002567145.1	Bacillus cereus	B. cereus
GCF_002567225.1	Bacillus cereus	B. cereus
GCF_002567325.1	Bacillus cereus	B. cereus
GCF_002567355.1	Bacillus cereus	B. cereus
GCF_002567375.1	Bacillus cereus	B. cereus
GCF_002567405.1	Bacillus cereus	B. cereus
GCF_002567415.1	Bacillus cereus	B. cereus
GCF_002567445.1	Bacillus cereus	B. cereus
GCF_002567465.1	Bacillus cereus	B. cereus
GCF_002567475.1	Bacillus cereus	B. cereus
GCF_002567525.1	Bacillus cereus	B. cereus
GCF_002567535.1	Bacillus cereus	B. cereus
GCF_002567555.1	Bacillus cereus	B. cereus
GCF_002567605.1	Bacillus cereus	B. cereus
GCF_002567675.1	Bacillus cereus	B. cereus
GCF_002567705.1	Bacillus cereus	B. cereus
GCF_002567725.1	Bacillus cereus	B. cereus
GCF_002567795.1	Bacillus cereus	B. cereus
GCF_002567815.1	Bacillus cereus	B. cereus
GCF_002567835.1	Bacillus cereus	B. cereus
GCF_002567915.1	Bacillus cereus	B. cereus
GCF_002567985.1	Bacillus cereus	B. cereus
GCF_002568015.1	Bacillus cereus	B. cereus
GCF_002568095.1	Bacillus cereus	B. cereus
GCF_002568125.1	Bacillus cereus	B. cereus
GCF_002568135.1	Bacillus cereus	B. cereus
GCF_002568145.1	Bacillus cereus	B. cereus
GCF_002568265.1	Bacillus cereus	B. cereus
GCF_002568295.1	Bacillus cereus	B. cereus
GCF_002568365.1	Bacillus cereus	B. cereus
GCF_002568375.1	Bacillus cereus	B. cereus
GCF_002568445.1	Bacillus cereus	B. cereus
GCF_002568455.1	Bacillus cereus	B. cereus
GCF_002568565.1	Bacillus cereus	B. cereus
GCF_002570415.1	Bacillus cereus	B. cereus
GCF_002570425.1	Bacillus cereus	B. cereus
GCF_002570545.1	Bacillus cereus	B. cereus
GCF_002570565.1	Bacillus cereus	B. cereus
GCF_002570665.1	Bacillus cereus	B. cereus
GCF_002570745.1	Bacillus cereus	B. cereus
GCF_002570795.1	Bacillus cereus	B. cereus
GCF_002570845.1	Bacillus cereus	B. cereus
GCF_002570945.1	Bacillus cereus	B. cereus
GCF_002570985.1	Bacillus cereus	B. cereus
GCF_002571165.1	Bacillus cereus	B. cereus
GCF_002571185.1	Bacillus cereus	B. cereus
GCF_002571255.1	Bacillus cereus	B. cereus
GCF_002571855.1	Bacillus cereus	B. cereus
GCF_002574175.1	Bacillus cereus	B. cereus
GCF_002574205.1	Bacillus cereus	B. cereus
GCF_002574285.1	Bacillus cereus	B. cereus
GCF_002574395.1	Bacillus cereus	B. cereus
GCF_002574415.1	Bacillus cereus	B. cereus
GCF_002574515.1	Bacillus cereus	B. cereus
GCF_002574615.1	Bacillus cereus	B. cereus
GCF_002574635.1	Bacillus cereus	B. cereus
GCF_002574715.1	Bacillus cereus	B. cereus
GCF_002574855.1	Bacillus cereus	B. cereus
GCF_002574875.1	Bacillus cereus	B. cereus
GCF_002574975.1	Bacillus cereus	B. cereus
GCF_002575135.1	Bacillus cereus	B. cereus
GCF_002575155.1	Bacillus cereus	B. cereus
GCF_002575175.1	Bacillus cereus	B. cereus
GCF_002575275.1	Bacillus cereus	B. cereus
GCF_002575355.1	Bacillus cereus	B. cereus
GCF_002575405.1	Bacillus cereus	B. cereus
GCF_002575495.1	Bacillus cereus	B. cereus
GCF_002575505.1	Bacillus cereus	B. cereus
GCF_002575515.1	Bacillus cereus	B. cereus
GCF_002575565.1	Bacillus cereus	B. cereus
GCF_002575595.1	Bacillus cereus	B. cereus
GCF_002575635.1	Bacillus cereus	B. cereus
GCF_002575715.1	Bacillus cereus	B. cereus
GCF_002575765.1	Bacillus cereus	B. cereus
GCF_002575795.1	Bacillus cereus	B. cereus
GCF_002575815.1	Bacillus cereus	B. cereus
GCF_002575835.1	Bacillus cereus	B. cereus
GCF_002575935.1	Bacillus cereus	B. cereus
GCF_002575965.1	Bacillus cereus	B. cereus
GCF_002576005.1	Bacillus cereus	B. cereus
GCF_002576045.1	Bacillus cereus	B. cereus
GCF_002576095.1	Bacillus cereus	B. cereus
GCF_002576155.1	Bacillus cereus	B. cereus
GCF_002576165.1	Bacillus cereus	B. cereus
GCF_002576185.1	Bacillus cereus	B. cereus
GCF_002576225.1	Bacillus cereus	B. cereus
GCF_002576265.1	Bacillus cereus	B. cereus
GCF_002576275.1	Bacillus cereus	B. cereus
GCF_002576345.1	Bacillus cereus	B. cereus
GCF_002576365.1	Bacillus cereus	B. cereus
GCF_002576395.1	Bacillus cereus	B. cereus
GCF_002576445.1	Bacillus cereus	B. cereus
GCF_002576465.1	Bacillus cereus	B. cereus
GCF_002576575.1	Bacillus cereus	B. cereus
GCF_002576695.1	Bacillus cereus	B. cereus
GCF_002576825.1	Bacillus cereus	B. cereus
GCF_002576845.1	Bacillus cereus	B. cereus
GCF_002576865.1	Bacillus cereus	B. cereus
GCF_002576955.1	Bacillus cereus	B. cereus
GCF_002577085.1	Bacillus cereus	B. cereus
GCF_002577115.1	Bacillus cereus	B. cereus
GCF_002577175.1	Bacillus cereus	B. cereus
GCF_002577205.1	Bacillus cereus	B. cereus
GCF_002577245.1	Bacillus cereus	B. cereus
GCF_002577285.1	Bacillus cereus	B. cereus
GCF_002577335.1	Bacillus cereus	B. cereus
GCF_002577415.1	Bacillus cereus	B. cereus
GCF_002577455.1	Bacillus cereus	B. cereus
GCF_002577465.1	Bacillus cereus	B. cereus
GCF_002577705.1	Bacillus cereus	B. cereus
GCF_002577895.1	Bacillus cereus	B. cereus
GCF_002578195.1	Bacillus cereus	B. cereus
GCF_002578325.1	Bacillus cereus	B. cereus
GCF_002578335.1	Bacillus cereus	B. cereus
GCF_002578405.1	Bacillus cereus	B. cereus
GCF_002578545.1	Bacillus cereus	B. cereus
GCF_002578565.1	Bacillus cereus	B. cereus
GCF_002578635.1	Bacillus cereus	B. cereus
GCF_002582385.1	Bacillus cereus	B. cereus
GCF_002582395.1	Bacillus cereus	B. cereus
GCF_002582665.1	Bacillus cereus	B. cereus
GCF_002582935.1	Bacillus cereus	B. cereus
GCF_002582965.1	Bacillus cereus	B. cereus
GCF_002583125.1	Bacillus cereus	B. cereus
GCF_002583305.1	Bacillus cereus	B. cereus
GCF_002583535.1	Bacillus cereus	B. cereus
GCF_002583705.1	Bacillus cereus	B. cereus
GCF_002584035.1	Bacillus cereus	B. cereus
GCF_002584305.1	Bacillus cereus	B. cereus
GCF_002584345.1	Bacillus cereus	B. cereus
GCF_002584465.1	Bacillus cereus	B. cereus
GCF_002584675.1	Bacillus cereus	B. cereus
GCF_002584765.1	Bacillus cereus	B. cereus
GCF_002584775.1	Bacillus cereus	B. cereus
GCF_002584845.1	Bacillus cereus	B. cereus
GCF_002585005.1	Bacillus cereus	B. cereus
GCF_002585165.1	Bacillus cereus	B. cereus
GCF_002585385.1	Bacillus cereus	B. cereus
GCF_002585595.1	Bacillus cereus	B. cereus
GCF_002585665.1	Bacillus cereus	B. cereus
GCF_002585695.1	Bacillus cereus	B. cereus
GCF_002585765.1	Bacillus cereus	B. cereus
GCF_002585785.1	Bacillus cereus	B. cereus
GCF_002585955.1	Bacillus cereus	B. cereus
GCF_002586115.1	Bacillus cereus	B. cereus
GCF_002586215.1	Bacillus cereus	B. cereus
GCF_002586285.1	Bacillus cereus	B. cereus
GCF_002807165.1	Bacillus cereus	B. cereus
GCF_002807215.1	Bacillus cereus	B. cereus
GCF_002807265.1	Bacillus cereus	B. cereus
GCF_002807395.1	Bacillus cereus	B. cereus
GCF_002807415.1	Bacillus cereus	B. cereus
GCF_002807445.1	Bacillus cereus	B. cereus
GCF_003020845.1	Bacillus cereus	B. cereus
GCF_003122725.1	Bacillus cereus	B. cereus
GCF_003265185.1	Bacillus cereus	B. cereus
GCF_003298655.3	Bacillus cereus	B. cereus
GCF_003332225.1	Bacillus cereus	B. cereus
GCF_003568565.1	Bacillus cereus	B. cereus
GCF_003586605.1	Bacillus cereus	B. cereus
GCF_004022305.1	Bacillus cereus	B. cereus
GCF_004307115.1	Bacillus cereus	B. cereus
GCF_004378425.1	Bacillus cereus	B. cereus
GCF_004771155.1	Bacillus cereus	B. cereus
GCF_005217235.1	Bacillus cereus	B. cereus
GCF_005217255.1	Bacillus cereus	B. cereus
GCF_005217265.1	Bacillus cereus	B. cereus
GCF_005217285.1	Bacillus cereus	B. cereus
GCF_005217405.1	Bacillus cereus	B. cereus
GCF_005217435.1	Bacillus cereus	B. cereus
GCF_005217705.1	Bacillus cereus	B. cereus
GCF_005707595.1	Bacillus cereus	B. cereus
GCF_006151815.1	Bacillus cereus	B. cereus
GCF_006349585.1	Bacillus cereus	B. cereus
GCF_006349695.2	Bacillus cereus	B. cereus
GCF_006349715.2	Bacillus cereus	B. cereus
GCF_006349735.2	Bacillus cereus	B. cereus
GCF_006349775.1	Bacillus cereus	B. cereus
GCF_006370265.1	Bacillus cereus	B. cereus
GCF_006384875.1	Bacillus cereus	B. cereus
GCF_006864345.1	Bacillus cereus	B. cereus
GCF_007666925.1	Bacillus cereus	B. cereus
GCF_007667625.1	Bacillus cereus	B. cereus
GCF_007667665.1	Bacillus cereus	B. cereus
GCF_007668075.1	Bacillus cereus	B. cereus
GCF_007668125.1	Bacillus cereus	B. cereus
GCF_007673075.1	Bacillus cereus	B. cereus
GCF_007676775.1	Bacillus cereus	B. cereus
GCF_007677075.1	Bacillus cereus	B. cereus
GCF_007677365.1	Bacillus cereus	B. cereus
GCF_007679475.1	Bacillus cereus	B. cereus
GCF_007680615.1	Bacillus cereus	B. cereus
GCF_007923085.1	Bacillus cereus	B. cereus
GCF_008041975.1	Bacillus cereus	B. cereus
GCF_008375355.1	Bacillus cereus	B. cereus
GCF_008764255.1	Bacillus cereus	B. cereus
GCF_008829505.1	Bacillus cereus	B. cereus
GCF_008923775.1	Bacillus cereus	B. cereus
GCF_009739965.1	Bacillus cereus	B. cereus
GCF_009739985.1	Bacillus cereus	B. cereus
GCF_009928555.1	Bacillus cereus	B. cereus
GCF_010223795.1	Bacillus cereus	B. cereus
GCF_010232525.2	Bacillus cereus	B. cereus
GCF_010578105.1	Bacillus cereus	B. cereus
GCF_010578145.1	Bacillus cereus	B. cereus
GCF_010578205.1	Bacillus cereus	B. cereus
GCF_010578245.1	Bacillus cereus	B. cereus
GCF_010578275.1	Bacillus cereus	B. cereus
GCF_010580595.1	Bacillus cereus	B. cereus
GCF_010580665.1	Bacillus cereus	B. cereus
GCF_010580675.1	Bacillus cereus	B. cereus
GCF_010993515.1	Bacillus cereus	B. cereus
GCF_010993575.1	Bacillus cereus	B. cereus
GCF_011751555.1	Bacillus cereus	B. cereus
GCF_011765305.1	Bacillus cereus	B. cereus
GCF_012395315.1	Bacillus cereus	B. cereus
GCF_012395385.1	Bacillus cereus	B. cereus
GCF_012395395.1	Bacillus cereus	B. cereus
GCF_013112375.1	Bacillus cereus	B. cereus
GCF_013267255.1	Bacillus cereus	B. cereus
GCF_013267275.1	Bacillus cereus	B. cereus
GCF_013284425.1	Bacillus cereus	B. cereus
GCF_013284445.1	Bacillus cereus	B. cereus
GCF_013284455.2	Bacillus cereus	B. cereus
GCF_013284505.2	Bacillus cereus	B. cereus
GCF_013303115.1	Bacillus cereus	B. cereus
GCF_013394245.1	Bacillus cereus	B. cereus
GCF_015645275.1	Bacillus cereus	B. cereus
GCF_015845375.1	Bacillus cereus	B. cereus
GCF_015905265.1	Bacillus cereus	B. cereus
GCF_016483385.1	Bacillus cereus	B. cereus
GCF_016632305.1	Bacillus cereus	B. cereus
GCF_016727405.1	Bacillus cereus	B. cereus
GCF_016757865.1	Bacillus cereus	B. cereus
GCF_016757935.1	Bacillus cereus	B. cereus
GCF_016758475.1	Bacillus cereus	B. cereus
GCF_016758515.1	Bacillus cereus	B. cereus
GCF_016758545.1	Bacillus cereus	B. cereus
GCF_016758575.1	Bacillus cereus	B. cereus
GCF_016774575.1	Bacillus cereus	B. cereus
GCF_016900175.1	Bacillus cereus	B. cereus
GCF_017356065.1	Bacillus cereus	B. cereus
GCF_018221445.1	Bacillus cereus	B. cereus
GCF_018221525.1	Bacillus cereus	B. cereus
GCF_018221565.1	Bacillus cereus	B. cereus
GCF_018309165.1	Bacillus cereus	B. cereus
GCF_018499925.1	Bacillus cereus	B. cereus
GCF_019704155.2	Bacillus cereus	B. cereus
GCF_019734275.1	Bacillus cereus	B. cereus
GCF_019748885.1	Bacillus cereus	B. cereus
GCF_019749015.1	Bacillus cereus	B. cereus
GCF_019749315.1	Bacillus cereus	B. cereus
GCF_020089605.1	Bacillus cereus	B. cereus
GCF_020503975.1	Bacillus cereus	B. cereus
GCF_020564905.1	Bacillus cereus	B. cereus
GCF_020565025.1	Bacillus cereus	B. cereus
GCF_020685105.1	Bacillus cereus	B. cereus
GCF_020685985.1	Bacillus cereus	B. cereus
GCF_020686005.1	Bacillus cereus	B. cereus
GCF_020686305.1	Bacillus cereus	B. cereus
GCF_020686385.1	Bacillus cereus	B. cereus
GCF_020686405.1	Bacillus cereus	B. cereus
GCF_020686415.1	Bacillus cereus	B. cereus
GCF_020686465.1	Bacillus cereus	B. cereus
GCF_020686485.1	Bacillus cereus	B. cereus
GCF_020686525.1	Bacillus cereus	B. cereus
GCF_020686535.1	Bacillus cereus	B. cereus
GCF_020731465.1	Bacillus cereus	B. cereus
GCF_020739985.1	Bacillus cereus	B. cereus
GCF_021014445.1	Bacillus cereus	B. cereus
GCF_021043245.1	Bacillus cereus	B. cereus
GCF_021391515.1	Bacillus cereus	B. cereus
GCF_021441485.1	Bacillus cereus	B. cereus
GCF_021442085.1	Bacillus cereus	B. cereus
GCF_021655155.1	Bacillus cereus	B. cereus
GCF_021655295.1	Bacillus cereus	B. cereus
GCF_022406835.1	Bacillus cereus	B. cereus
GCF_022458945.1	Bacillus cereus	B. cereus
GCF_022509785.1	Bacillus cereus	B. cereus
GCF_022509825.1	Bacillus cereus	B. cereus
GCF_022625225.1	Bacillus cereus	B. cereus
GCF_022669895.1	Bacillus cereus	B. cereus
GCF_022696175.1	Bacillus cereus	B. cereus
GCF_022699365.1	Bacillus cereus	B. cereus
GCF_022700995.1	Bacillus cereus	B. cereus
GCF_022808405.1	Bacillus cereus	B. cereus
GCF_023008425.1	Bacillus cereus	B. cereus
GCF_023516415.1	Bacillus cereus	B. cereus
GCF_023713815.1	Bacillus cereus	B. cereus
GCF_023713905.1	Bacillus cereus	B. cereus
GCF_023713935.1	Bacillus cereus	B. cereus
GCF_023824275.1	Bacillus cereus	B. cereus
GCF_023969475.1	Bacillus cereus	B. cereus
GCF_024159145.1	Bacillus cereus	B. cereus
GCF_024299105.1	Bacillus cereus	B. cereus
GCF_024434345.1	Bacillus cereus	B. cereus
GCF_024494765.1	Bacillus cereus	B. cereus
GCF_024494785.1	Bacillus cereus	B. cereus
GCF_024494825.1	Bacillus cereus	B. cereus
GCF_024494965.1	Bacillus cereus	B. cereus
GCF_024494985.1	Bacillus cereus	B. cereus
GCF_024495005.1	Bacillus cereus	B. cereus
GCF_024495245.1	Bacillus cereus	B. cereus
GCF_024495265.1	Bacillus cereus	B. cereus
GCF_024495395.1	Bacillus cereus	B. cereus
GCF_024495845.1	Bacillus cereus	B. cereus
GCF_024498115.1	Bacillus cereus	B. cereus
GCF_024498915.1	Bacillus cereus	B. cereus
GCF_024584625.1	Bacillus cereus	B. cereus
GCF_024623145.1	Bacillus cereus	B. cereus
GCF_025000225.1	Bacillus cereus	B. cereus
GCF_025035865.1	Bacillus cereus	B. cereus
GCF_025502485.1	Bacillus cereus	B. cereus
GCF_025630945.1	Bacillus cereus	B. cereus
GCF_025960525.1	Bacillus cereus	B. cereus
GCF_026794395.1	Bacillus cereus	B. cereus
GCF_027625975.1	Bacillus cereus	B. cereus
GCF_027661585.1	Bacillus cereus	B. cereus
GCF_027676645.1	Bacillus cereus	B. cereus
GCF_027886045.1	Bacillus cereus	B. cereus
GCF_027920485.1	Bacillus cereus	B. cereus
GCF_028462315.1	Bacillus cereus	B. cereus
GCF_028548285.1	Bacillus cereus	B. cereus
GCF_028548325.1	Bacillus cereus	B. cereus
GCF_028550565.1	Bacillus cereus	B. cereus
GCF_028607045.1	Bacillus cereus	B. cereus
GCF_029201265.1	Bacillus cereus	B. cereus
GCF_029289385.1	Bacillus cereus	B. cereus
GCF_029477025.1	Bacillus cereus	B. cereus
GCF_029477125.1	Bacillus cereus	B. cereus
GCF_029477285.1	Bacillus cereus	B. cereus
GCF_029477345.1	Bacillus cereus	B. cereus
GCF_029477355.1	Bacillus cereus	B. cereus
GCF_029477365.1	Bacillus cereus	B. cereus
GCF_029477395.1	Bacillus cereus	B. cereus
GCF_029477715.1	Bacillus cereus	B. cereus
GCF_029477885.1	Bacillus cereus	B. cereus
GCF_029478695.1	Bacillus cereus	B. cereus
GCF_029478855.1	Bacillus cereus	B. cereus
GCF_029479145.1	Bacillus cereus	B. cereus
GCF_029479165.1	Bacillus cereus	B. cereus
GCF_029479175.1	Bacillus cereus	B. cereus
GCF_029479345.1	Bacillus cereus	B. cereus
GCF_029479355.1	Bacillus cereus	B. cereus
GCF_029537515.1	Bacillus cereus	B. cereus
GCF_029537525.1	Bacillus cereus	B. cereus
GCF_029537545.1	Bacillus cereus	B. cereus
GCF_029537665.1	Bacillus cereus	B. cereus
GCF_029590375.1	Bacillus cereus	B. cereus
GCF_030064245.1	Bacillus cereus	B. cereus
GCF_030222585.1	Bacillus cereus	B. cereus
GCF_030222595.1	Bacillus cereus	B. cereus
GCF_030222765.1	Bacillus cereus	B. cereus
GCF_030270005.1	Bacillus cereus	B. cereus
GCF_030406205.1	Bacillus cereus	B. cereus
GCF_030412285.1	Bacillus cereus	B. cereus
GCF_030433955.1	Bacillus cereus	B. cereus
GCF_030517775.1	Bacillus cereus	B. cereus
GCF_030518615.1	Bacillus cereus	B. cereus
GCF_030848645.1	Bacillus cereus	B. cereus
GCF_031316975.1	Bacillus cereus	B. cereus
GCF_031317005.1	Bacillus cereus	B. cereus
GCF_031325985.1	Bacillus cereus	B. cereus
GCF_032145515.1	Bacillus cereus	B. cereus
GCF_032595315.1	Bacillus cereus	B. cereus
GCF_032670505.1	Bacillus cereus	B. cereus
GCF_033436795.1	Bacillus cereus	B. cereus
GCF_033452345.1	Bacillus cereus	B. cereus
GCF_033638785.1	Bacillus cereus	B. cereus
GCF_034387695.1	Bacillus cereus	B. cereus
GCF_034387775.1	Bacillus cereus	B. cereus
GCF_034387835.1	Bacillus cereus	B. cereus
GCF_034387895.1	Bacillus cereus	B. cereus
GCF_034387935.1	Bacillus cereus	B. cereus
GCF_034387955.1	Bacillus cereus	B. cereus
GCF_034387995.1	Bacillus cereus	B. cereus
GCF_034388035.1	Bacillus cereus	B. cereus
GCF_034388115.1	Bacillus cereus	B. cereus
GCF_034388175.1	Bacillus cereus	B. cereus
GCF_034398595.1	Bacillus cereus	B. cereus
GCF_034398615.1	Bacillus cereus	B. cereus
GCF_034398635.1	Bacillus cereus	B. cereus
GCF_034398655.1	Bacillus cereus	B. cereus
GCF_034398675.1	Bacillus cereus	B. cereus
GCF_034398715.1	Bacillus cereus	B. cereus
GCF_034398735.1	Bacillus cereus	B. cereus
GCF_034398755.1	Bacillus cereus	B. cereus
GCF_034398775.1	Bacillus cereus	B. cereus
GCF_034398795.1	Bacillus cereus	B. cereus
GCF_034398815.1	Bacillus cereus	B. cereus
GCF_034398835.1	Bacillus cereus	B. cereus
GCF_034398855.1	Bacillus cereus	B. cereus
GCF_034398875.1	Bacillus cereus	B. cereus
GCF_034398895.1	Bacillus cereus	B. cereus
GCF_034398915.1	Bacillus cereus	B. cereus
GCF_034398935.1	Bacillus cereus	B. cereus
GCF_034398955.1	Bacillus cereus	B. cereus
GCF_034398975.1	Bacillus cereus	B. cereus
GCF_034398995.1	Bacillus cereus	B. cereus
GCF_034399015.1	Bacillus cereus	B. cereus
GCF_034399035.1	Bacillus cereus	B. cereus
GCF_034399055.1	Bacillus cereus	B. cereus
GCF_034399075.1	Bacillus cereus	B. cereus
GCF_034399095.1	Bacillus cereus	B. cereus
GCF_034399115.1	Bacillus cereus	B. cereus
GCF_034399135.1	Bacillus cereus	B. cereus
GCF_034399155.1	Bacillus cereus	B. cereus
GCF_034399175.1	Bacillus cereus	B. cereus
GCF_034399195.1	Bacillus cereus	B. cereus
GCF_034399215.1	Bacillus cereus	B. cereus
GCF_034399235.1	Bacillus cereus	B. cereus
GCF_034399255.1	Bacillus cereus	B. cereus
GCF_034399275.1	Bacillus cereus	B. cereus
GCF_034399295.1	Bacillus cereus	B. cereus
GCF_035064965.1	Bacillus cereus	B. cereus
GCF_035065085.1	Bacillus cereus	B. cereus
GCF_035617975.1	Bacillus cereus	B. cereus
GCF_035618195.1	Bacillus cereus	B. cereus
GCF_035618285.1	Bacillus cereus	B. cereus
GCF_035618315.1	Bacillus cereus	B. cereus
GCF_035618355.1	Bacillus cereus	B. cereus
GCF_035618495.1	Bacillus cereus	B. cereus
GCF_035796215.1	Bacillus cereus	B. cereus
GCF_035796235.1	Bacillus cereus	B. cereus
GCF_035796255.1	Bacillus cereus	B. cereus
GCF_035796275.1	Bacillus cereus	B. cereus
GCF_035796295.1	Bacillus cereus	B. cereus
GCF_035796315.1	Bacillus cereus	B. cereus
GCF_035796335.1	Bacillus cereus	B. cereus
GCF_035796355.1	Bacillus cereus	B. cereus
GCF_035796375.1	Bacillus cereus	B. cereus
GCF_035796395.1	Bacillus cereus	B. cereus
GCF_035796455.1	Bacillus cereus	B. cereus
GCF_035796475.1	Bacillus cereus	B. cereus
GCF_035796485.1	Bacillus cereus	B. cereus
GCF_035796515.1	Bacillus cereus	B. cereus
GCF_035798795.1	Bacillus cereus	B. cereus
GCF_035798815.1	Bacillus cereus	B. cereus
GCF_035798835.1	Bacillus cereus	B. cereus
GCF_035798855.1	Bacillus cereus	B. cereus
GCF_035798875.1	Bacillus cereus	B. cereus
GCF_035798895.1	Bacillus cereus	B. cereus
GCF_035798915.1	Bacillus cereus	B. cereus
GCF_035798935.1	Bacillus cereus	B. cereus
GCF_035798955.1	Bacillus cereus	B. cereus
GCF_035798975.1	Bacillus cereus	B. cereus
GCF_035798995.1	Bacillus cereus	B. cereus
GCF_035799015.1	Bacillus cereus	B. cereus
GCF_035799035.1	Bacillus cereus	B. cereus
GCF_035799055.1	Bacillus cereus	B. cereus
GCF_035799095.1	Bacillus cereus	B. cereus
GCF_035799115.1	Bacillus cereus	B. cereus
GCF_035799135.1	Bacillus cereus	B. cereus
GCF_035799155.1	Bacillus cereus	B. cereus
GCF_035799175.1	Bacillus cereus	B. cereus
GCF_035799195.1	Bacillus cereus	B. cereus
GCF_035799215.1	Bacillus cereus	B. cereus
GCF_035799235.1	Bacillus cereus	B. cereus
GCF_035799255.1	Bacillus cereus	B. cereus
GCF_035799275.1	Bacillus cereus	B. cereus
GCF_035799295.1	Bacillus cereus	B. cereus
GCF_035799315.1	Bacillus cereus	B. cereus
GCF_035799335.1	Bacillus cereus	B. cereus
GCF_035799355.1	Bacillus cereus	B. cereus
[truncated: 8,278 more rows]

## Sheet: Table S5. Number of genomes by 
Table S5. Number of genomes by species included in the analysis
Species (Present name (LPA)	Number
B. albus	56
B. altitudinis	295
B. amyloliquefaciens	74
B. anthracis	604
B. aquiflavi	3
B. arachidis	6
B. atrophaeus	171
B. australimaris	3
B. basilensis	13
B. cabrialesii	12
B. canaveralius	4
B. cereus	1571
B. changyiensis	2
B. coahuilensis	2
B. cytotoxicus	38
B. dicomae	1
B. fungorum	3
B. gaemokensis	2
B. glycinifermentans	22
B. gobiensis	3
B. halotolerans	81
B. haynesii	138
B. hominis	7
B. horti	2
B. inaquosorum	151
B. infantis	17
B. licheniformis	408
B. litorisediminis	2
B. luti	12
B. manliponensis	2
B. mesophilus	2
B. methanolicus	3
B. mexicanus	2
B. mobilis	65
B. mojavensis	43
B. mycoides	255
B. nakamurai	5
B. nitratireducens	86
B. oleivorans	2
B. pacificus	131
B. paralicheniformis	230
B. paramobilis	15
B. paramycoides	25
B. paranthracis	508
B. proteolyticus	15
B. pseudomycoides	139
B. pumilus	293
B. rhizoplanae	3
B. safensis	302
B. sanguinis	3
B. siamensis	25
B. smithii	17
B. sonorensis	42
B. spizizenii	183
B. stercoris	36
B. subtilis	1019
B. swezeyi	14
B. tequilensis	4
B. thermotolerans	4
B. thuringiensis	444
B. toyonensis	350
B. tropicus	166
B. vallismortis	17
B. velezensis	1147
B. wiedmannii	285
B. xiamenensis	6
B. zhangzhouensis	9
B. spp1	20
B. spp10	2
B. spp11	10
B. spp12	2
B. spp13	2
B. spp14	2
B. spp15	2
B. spp16	2
B. spp17	2
B. spp18	2
B. spp19	10
B. spp2	2
B. spp20	2
B. spp21	2
B. spp22	2
B. spp23	7
B. spp24	7
B. spp25	6
B. spp26	5
B. spp27	4
B. spp28	26
B. spp3	3
B. spp29	11
B. spp30	1
B. spp31	2
B. spp32	483
B. spp33	3
B. spp34	21
B. spp35	5
B. spp36	9
B. spp4	3
B. spp5	3
B. spp6	3
B. spp7	3
B. spp8	3
B. spp9	3

## Sheet: Table S6. Complexes of the genu
Table S6. Complexes of the genus Bacillus
Complexes
Mash: >95% Identidade	No. of genomes	fastANI	ANI (%)
B. anthracis, B. basilensis, B. dicomae, B. pacificus, B. paranthracis, B. sanguinis, B. tropicus	1461	B. anthracis, B. basilensis, B. dicomae, B. pacificus, B. paranthracis, B. sanguinis, B. tropicus, B. spp34, B. spp35, B. spp36	96.8
B. cereus, B. thuringiensis	2501	B. cereus, B. thuringiensis, B. spp32, B. spp33	97.2
B. halotolerans, B. mojavensis	124	B. halotolerans, B. mojavensis	96.8
B. haynesii, B. licheniformis, B. paralicheniformis	776	B. haynesii, B. licheniformis, B. paralicheniformis	95.8
B. hominis, B. mycoides	262	B. hominis, B. mycoides	95.0
B. mobilis, B. paramobilis, B. wiedmannii	416	B. mobilis, B. paramobilis, B. wiedmannii, B. spp28, B. spp29, B. spp30, B. spp31	96.2
B. nitratireducens, B. proteolyticus	101	B. nitratireducens, B. proteolyticus	95.0
B. siamensis, B. velezensis	1172	B. siamensis, B. velezensis	95.0
B. stercoris, B. subtilis	1055	B. stercoris, B. subtilis	96.8

## Sheet: Table S7. Average genomic ident
Table S7. Average genomic identity (ANI) between representative genomes
Genome 1	Genome 2	Specie 1	Specie 2	ANI
GCF_000021305.1	GCF_001182785.1	B. spp32	B. thuringiensis	0.964175
GCF_000007825.1	GCF_001182785.1	B. cereus	B. thuringiensis	0.963413
GCF_001884045.1	GCF_018332495.1	B. mobilis	B. paramobilis	0.9612
GCF_001884025.1	GCF_002146705.1	B. pacificus	B. spp36	0.961032
GCF_001883995.1	GCF_001884025.1	B. paranthracis	B. pacificus	0.960425
GCF_000007825.1	GCF_000021305.1	B. cereus	B. spp32	0.960381
GCF_000742895.1	GCF_002021365.1	B. anthracis	B. spp35	0.957758
GCF_001517105.1	GCF_031316635.1	B. halotolerans	B. mojavensis	0.957504
GCF_000011645.1	GCF_001969855.1	B. licheniformis	B. haynesii	0.956975
GCF_001884035.1	GCF_002146705.1	B. tropicus	B. spp36	0.95652
GCF_001883995.1	GCF_002146705.1	B. paranthracis	B. spp36	0.955393
GCF_000009045.1	GCF_029772985.1	B. subtilis	B. stercoris	0.954714
GCF_000742895.1	GCF_001883995.1	B. anthracis	B. paranthracis	0.954471
GCF_001883995.1	GCF_001884035.1	B. paranthracis	B. tropicus	0.954375
GCF_001455345.1	GCF_921008455.1	B. spp34	B. basilensis	0.954072
GCF_007678085.1	GCF_018332495.1	B. spp30	B. paramobilis	0.95396
GCF_001042485.2	GCF_001969855.1	B. paralicheniformis	B. haynesii	0.952711
GCF_007678085.1	GCF_018332475.1	B. spp30	B. sanguinis	0.952572
GCF_001884025.1	GCF_001884035.1	B. pacificus	B. tropicus	0.951281
GCF_007678085.1	GCF_008923725.1	B. spp30	B. spp31	0.951006
GCF_001583695.1	GCF_018332495.1	B. wiedmannii	B. paramobilis	0.950795
GCF_001583695.1	GCF_003400245.1	B. wiedmannii	B. spp28	0.950766
GCF_008923725.1	GCF_018332495.1	B. spp31	B. paramobilis	0.950499

## Sheet: Table S8. Distribution of the n
Table S8. Distribution of the number of genomes in RefSeq, GTDB and LPA communities
Species	RefSeq	GTDB	LPA
B. albus	29	52	56
B. altitudinis	226	312	295
B. amyloliquefaciens	234	74	74
B. anthracis	460	632	604
B. aquiflavi	3	3	3
B. arachidis	2	6	6
B. atrophaeus	169	174	171
B. australimaris	2	2	3
B. basilensis	1	16	13
B. cabrialesii	6	14	12
B. canaveralius	3	4	4
B. cereus	2059	1303	1571
B. changyiensis	2	1	2
B. coahuilensis	2	3	2
B. cytotoxicus	33	34	38
B. dicomae	1	1	1
B. fungorum	2	3	3
B. gaemokensis	2	2	2
B. glycinifermentans	14	23	22
B. gobiensis	1	3	3
B. halotolerans	70	89	81
B. haynesii	134	125	138
B. hominis	4	7	7
B. horti	2	2	2
B. inaquosorum	138	142	151
B. infantis	14	19	17
B. licheniformis	379	428	408
B. litorisediminis	2	3	2
B. luti	7	13	12
B. manliponensis	2	2	2
B. mesophilus	2	2	2
B. methanolicus	2	3	3
B. mexicanus	1	2	2
B. mobilis	46	82	65
B. mojavensis	36	43	43
B. mycoides	173	208	255
B. nakamurai	5	5	5
B. nitratireducens	16	88	86
B. oleivorans	2	2	2
B. pacificus	82	154	131
B. paralicheniformis	213	242	230
B. paramobilis	6	0	15
B. paramycoides	18	25	25
B. paranthracis	265	563	508
B. proteolyticus	5	9	15
B. pseudomycoides	131	139	139
B. pumilus	265	109	293
B. rhizoplanae	1	4	3
B. safensis	240	314	302
B. sanguinis	1	3	3
B. siamensis	21	25	25
B. smithii	13	17	17
B. sonorensis	37	43	42
B. spizizenii	168	69	183
B. stercoris	15	40	36
B. subtilis	990	1046	1019
B. swezeyi	14	14	14
B. tequilensis	4	5	4
B. thermotolerans	4	4	4
B. thuringiensis	1133	337	444
B. toyonensis	305	362	350
B. tropicus	56	172	166
B. vallismortis	19	18	17
B. velezensis	893	1198	1147
B. wiedmannii	232	301	285
B. xiamenensis	5	6	6
B. zhangzhouensis	5	3	9

## Sheet: Table S9. Pangenome parameters 
Table S9. Pangenome parameters (alpha and fluidity) by species of the genus Bacillus
Species	Number of genomes	Total pangenome	Gene core	Gene shell	Gene cloud	Alpha	Fluidity mean	Fluidity std
B. albus	56	13566	4288	6007	3271	0.779430992176258	0.132571665885168	0.0525265935604747
B. altitudinis	295	11514	3295	5450	2769	0.766598112600282	0.0729230969938996	0.0200736698917953
B. amyloliquefaciens	74	7830	3318	2978	1534	0.833686792248601	0.0897995670340013	0.0362337416735363
B. anthracis	604	27350	4237	16795	6318	0.700506172937366	0.0973804213475946	0.0710190750873431
B. atrophaeus	171	11178	3449	5620	2109	0.787835591484992	0.0979735060883365	0.0231779565723332
B. basilensis	13	8443	4928	2869	646	0.860390024320491	0.113096718021844	0.0620634987025218
B. cabrialesii	12	5982	3595	1179	1208	0.84359128356955	0.0856857189991748	0.024700800323853
B. cereus	1592	65410	4081	45051	16278	0.662938034761667	0.186830428453765	0.0459822521299059
B. cytotoxicus	37	7024	3283	3041	700	0.860059602424958	0.0993163406815023	0.0569397780427158
B. glycinifermentans	22	7693	3638	3154	901	0.832348322869876	0.136109387887306	0.0492744606121696
B. halotolerans	81	9594	3523	3798	2273	0.78562150997571	0.0923005049257199	0.0228886437854981
B. haynesii	138	9742	3653	4666	1423	0.812277643677925	0.0860896988686533	0.0261408872158796
B. inaquosorum	151	9325	3614	4430	1281	0.813284490508761	0.0768858234980942	0.0214069363830323
B. infantis	17	9830	4063	2801	2966	0.744183668228869	0.129295146637784	0.0323415555788717
B. licheniformis	408	9744	3857	4786	1101	0.858005746415189	0.0687972191779599	0.0204048964676324
B. luti	12	8354	4249	2394	1711	0.821386504945942	0.135745623845177	0.0484753085793223
B. mobilis	65	14536	4207	7620	2709	0.772254977248503	0.160394207497957	0.0483892247303602
B. mojavensis	43	7189	3487	2384	1318	0.830833768702431	0.0803794768413084	0.0258546255568607
B. mycoides	255	37181	3769	20425	12987	0.637523468662816	0.198679220640738	0.0420130833895231
B. nitratireducens	86	16003	4329	7855	3819	0.767583442600247	0.149758902044609	0.0460331915519205
B. pacificus	131	14547	4179	7877	2491	0.789046119494288	0.131202782965198	0.0432968911541761
B. paralicheniformis	230	10071	3697	4482	1892	0.829145518065584	0.0846680083507587	0.0349585626054926
B. paramobilis	15	8907	4532	2774	1601	0.807770559916024	0.111984054445553	0.0316452351158776
B. paramycoides	25	12016	4056	4683	3277	0.741176214320846	0.155877271727778	0.0346662206871993
B. paranthracis	508	29713	4050	19771	5892	0.71526405374592	0.148229959834295	0.0432322413318663
B. proteolyticus	15	9760	4326	3737	1697	0.81267634352289	0.166399169800816	0.0664303201357784
B. pseudomycoides	139	14942	3838	9172	1932	0.810322671581923	0.171089846819632	0.0602949760117777
B. pumilus	293	11144	3185	5561	2398	0.792557119291057	0.0893074153582384	0.0322539840526948
B. safensis	302	11505	3224	5696	2585	0.773604124271689	0.0812398440295555	0.0231794971843649
B. siamensis	25	6877	3300	2226	1351	0.811927898218772	0.0947348409264832	0.0321667488879407
B. smithii	17	6260	2281	2555	1424	0.749266072086509	0.168395901557011	0.0470559424007878
B. sonorensis	42	6916	4080	2161	675	0.881009949395268	0.0670320513268353	0.0222427251549981
B. spizizenii	183	10477	3503	4997	1977	0.78185516486142	0.0760331954090378	0.0326034174745924
B. spp1	19	9481	3716	3670	2095	0.781002573946993	0.156902862287786	0.0687481399059612
B. spp11	10	5993	4449	753	791	0.890648671854249	0.0670213726764437	0.0510500105072652
B. spp19	10	5576	3571	880	1125	0.847576969783658	0.0806269103273877	0.0272996161679203
B. spp28	26	9200	5129	2254	1817	0.854927700625814	0.0749489336521577	0.0174985222841724
B. spp29	11	8370	4938	2068	1364	0.840975068094318	0.0972799239726159	0.0426477022523141
B. spp32	483	34576	4261	21863	8452	0.713811330562786	0.186768710792753	0.0535180880356522
B. spp34	21	8439	4912	2475	1052	0.868136941780243	0.0780109700450161	0.0387705733535403
B. stercoris	36	6709	3597	1797	1315	0.847588140654596	0.0688811841345025	0.0209913803991724
B. subtilis	1018	19834	3389	12317	4128	0.747112970008446	0.101537180514074	0.0343716232134812
B. swezeyi	14	6492	3646	2000	846	0.848982962115957	0.0966377950626881	0.0706449252918845
B. thuringiensis	444	36884	4369	23605	8910	0.677925324171893	0.166782876439682	0.047511257754091
B. toyonensis	350	28093	4492	16020	7581	0.704704688783426	0.131489106422623	0.0322834426712331
B. vallismortis	17	6183	3344	1821	1018	0.835683648453315	0.0990597109974046	0.0249540950855626
B. velezensis	1147	17513	3283	10211	4019	0.754445348642439	0.0882725434345419	0.0275746747662932
B. wiedmannii	285	35290	4047	19673	11570	0.645254817116767	0.173512133343317	0.0367287487914676

## Sheet: Table S10. Antifungal compounds
Table S10. Antifungal compounds identified in species of the genus Bacillus.
Antifungal compounds	Species	References
Surfactin, fengycin, iturin A	B. amyloliquefaciens	Englerová, K., Bedlovičová, Z., Nemcová, R., Király, J., Maďar, M., Hajdučková, V., Styková, E., Mucha, R., & Reiffová, K. (2021). Bacillus amyloliquefaciens—Derived Lipopeptide Biosurfactants Inhibit Biofilm Formation and Expression of Biofilm-Related Genes of Staphylococcus aureus. Antibiotics, 10(10), 1252. https://doi.org/10.3390/antibiotics10101252
Iturin A	B. amyloliquefaciens	Wang, S., Xu, M., Han, Y., & Zhou, Z. (2024). Exploring Mechanisms of Antifungal Lipopeptide Iturin A from Bacillus against Aspergillus niger. Journal of Fungi, 10(3), 172. https://doi.org/10.3390/jof10030172
Surfactin, iturin A	B. velezensis	Kim YT, Kim SE, Lee WJ, Fumei Z, Cho MS, et al. (2020) Isolation and characterization of a high iturin yielding Bacillus velezensis UV mutant with improved antifungal activity. PLOS ONE 15(12): e0234177. https://doi.org/10.1371/journal.pone.0234177
Iturin A	B. amyloliquefaciens	Arrebola, E., Jacobs, R., & Korsten, L. (2010). Iturin A is the principal inhibitor in the biocontrol activity of Bacillus amyloliquefaciens PPCB004 against postharvest fungal pathogens. Journal of Applied Microbiology, 108(2), 386–395. https://doi.org/10.1111/j.1365-2672.2009.04438.x
Bacillomycin D	B. subtilis	Moyne, A.‐L., Shelby, R., Cleveland, T. E., & Tuzun, S. (2001). Bacillomycin D: An iturin with antifungal activity against Aspergillus flavus. Journal of Applied Microbiology, 90(4), 622–629. https://doi.org/10.1046/j.1365-2672.2001.01290.x
Iturin A	B. spp	Zhao, X., Zhou, Z., Han, Y., Wang, Z., Fan, J., & Xiao, H. (2013). Isolation and identification of antifungal peptides from Bacillus BH072, a novel bacterium isolated from honey. Microbiological Research, 168(9), 598–606. https://doi.org/10.1016/j.micres.2013.03.001
Difficidin, macrolactin, bacillaene, surfactin, iturin, fengycin, bacillibactin	B. amyloliquefaciens	Arguelles-Arias, A., Ongena, M., Halimi, B., Lara, Y., Brans, A., Joris, B., & Fickers, P. (2009). Bacillus amyloliquefaciens GA1 as a source of potent antibiotics and other secondary metabolites for biocontrol of plant pathogens. Microbial Cell Factories, 8, 63. https://doi.org/10.1186/1475-2859-8-63
Surfactin	B. subtilis	Jiang, J., Gao, L., Bie, X., Lu, Z., Liu, H., Zhang, C., Lu, F., & Zhao, H. (2016). Identification of novel surfactin derivatives from NRPS modification of Bacillus subtilis and their antifungal activity against Fusarium moniliforme. BMC Microbiology, 16, 31. https://doi.org/10.1186/s12866-016-0645-3
Surfactin	B. amyloliquefaciens	Liu X, Ren B, Gao H, Liu M, Dai H, et al. (2012) Optimization for the Production of Surfactin with a New Synergistic Antifungal Activity. PLOS ONE 7(5): e34430. https://doi.org/10.1371/journal.pone.0034430
Surfactin A, iturin A	B. subtilis, B. spp	Sarwar, A., Hassan, M. N., Imran, M., Iqbal, M., Majeed, S., Brader, G., Sessitsch, A., & Hafeez, F. Y. (2018). Biocontrol activity of surfactin A purified from Bacillus NH-100 and NH-217 against rice bakanae disease. Microbiological Research, 209, 1–13. https://doi.org/10.1016/j.micres.2018.01.006
Bacillomycin D, fengycin	B. amyloliquefaciens, B. subtilis	Xu, Z., Shao, J., Li, B., Yan, X., Shen, Q., & Zhang, R. (2013). Contribution of bacillomycin D in Bacillus amyloliquefaciens SQR9 to antifungal activity and biofilm formation. Applied and Environmental Microbiology, 79(3), 808–815. https://doi.org/10.1128/AEM.02645-12
Bacillomycin D	B. subtilis	Ramachandran, R., Shrivastava, M., Narayanan, N. N., Thakur, R. L., Chakrabarti, A., & Roy, U. (2018). Evaluation of antifungal efficacy of three new cyclic lipopeptides of the class bacillomycin from Bacillus subtilis RLID 12.1. Antimicrobial Agents and Chemotherapy, 62(2), e01457-17. https://doi.org/10.1128/aac.01457-17
Bacillomycin D	B. velezensis	Jin, P., Wang, H., Tan, Z., Xuan, Z., Dahar, G. Y., Li, Q. X., Miao, W., & Liu, W. (2020). Antifungal mechanism of bacillomycin D from Bacillus velezensis HN-2 against Colletotrichum gloeosporioides Penz. Pesticide Biochemistry and Physiology, 163, 102–107. https://doi.org/10.1016/j.pestbp.2019.11.004
Fengycin, bacillomycin D	B. amyloliquefaciens	Zhao, P., Quan, C., Wang, Y., Wang, J. and Fan, S. (2014), Bacillus amyloliquefaciens Q-426 as a potential biocontrol agent against Fusarium oxysporum f. sp. spinaciae. J. Basic Microbiol., 54: 448-456. https://doi.org/10.1002/jobm.201200414
Surfactin, macrolactin H, bacillaene, fengycin, difficidin, bacillibactin, bacilysin	B. velezensis	Zhu, Z., Peng, Q., Man, Y., Li, Z., Zhou, X., Bai, L., & Peng, D. (2020). Analysis of the antifungal properties of Bacillus velezensis B-4 through a bioassay and complete-genome sequencing. Frontiers in Genetics, 11, 703. https://doi.org/10.3389/fgene.2020.00703
Bacillibactin	B. mycoides	Romanenko, M. N., Shikov, A. E., Savina, I. A., Shmatov, F. M., Nizhnikov, A. A., & Antonets, K. S. (2024). Genomic Insights into the Bactericidal and Fungicidal Potential of Bacillus mycoides b12.3 Isolated in the Soil of Olkhon Island in Lake Baikal, Russia. Microorganisms, 12(12), 2450. https://doi.org/10.3390/microorganisms12122450
Fengycin, surfactin, bacilysin, bacillaene, Cellulase, glucanase, and protease	B. subtilis	Zou, L., Wang, Q., Wu, R., Zhang, Y., Wu, Q., Li, M., Ye, K., Dai, W., & Huang, J. (2023). Biocontrol and plant growth promotion potential of endophytic Bacillus subtilis JY-7-2L on Aconitum carmichaelii Debx. Frontiers in Microbiology, 13, 1059549. https://doi.org/10.3389/fmicb.2022.1059549
Iturin, fengycin, surfactin, bacyllomicin, bacilycin, bacillaene, macrolactin, difficidin	B. subtilis	Ben Khedher, S., Mejdoub-Trabelsi, B., & Tounsi, S. (2021). Biological potential of Bacillus subtilis V26 for the control of Fusarium wilt and tuber dry rot on potato caused by Fusarium species and the promotion of plant growth. Biological Control, 152, 104444. https://doi.org/10.1016/j.biocontrol.2020.104444
Surfactin, macrolactin H, bacillaene, fengycin, difficidin, bacillibactin, bacilysin	B. velezensis	Chen, Q., Qiu, Y., Yuan, Y., Wang, K., & Wang, H. (2022). Biocontrol activity and action mechanism of Bacillus velezensis strain SDTB038 against Fusarium crown and root rot of tomato. Frontiers in Microbiology, 13, 994716. https://doi.org/10.3389/fmicb.2022.994716
Iturin A, plipastatin A	B. amyloliquefaciens	Gong AD, Li HP, Yuan QS, Song XS, Yao W, et al. (2015) Antagonistic Mechanism of Iturin A and Plipastatin A from Bacillus amyloliquefaciens S76-3 from Wheat Spikes against Fusarium graminearum. PLOS ONE 10(2): e0116871. https://doi.org/10.1371/journal.pone.0116871
Plipastatin	B. subtilis	Stannius, R. O., & Kovács, Á. T. (2025). Plipastatin is a shared good by Bacillus subtilis during combating Fusarium spp. FEMS Microbiology Ecology, 101(4), fiaf020. https://doi.org/10.1093/femsec/fiaf020
Plipastatin, surfactin	B. subtilis	Gao, L., Han, J., Liu, H., Zhang, C., Lu, F., & Zhao, H. (2017). Plipastatin and surfactin coproduction by Bacillus subtilis pB2-L and their effects on microorganisms. Antonie van Leeuwenhoek, 110(7), 1007–1018. https://doi.org/10.1007/s10482-017-0874-y
Surfactin, plipastatin, bacillaene, subtilosin A, bacilysin, subtilin, subtilomycin	B. subtilis	Kiesewalter, H. T., Lozano-Andrade, C. N., Wibowo, M., Strube, M. L., Maróti, G., Snyder, D., Jørgensen, T. S., Larsen, T. O., Cooper, V. S., Weber, T., & Kovács, Á. T. (2021). Genomic and chemical diversity of Bacillus subtilis secondary metabolites against plant pathogenic fungi. mSystems, 6(1), e00770-20. https://doi.org/10.1128/msystems.00770-20
Protease, β-glucanase, N-acyl glucosaminase, Surfactin, bacilysin, bacillomycin D	B. velezensis	Songwattana, P., Boonchuen, P., Piromyou, P., Wongdee, J., Greetatorn, T., Inthaisong, S., Tantasawat, P. A., Teamtisong, K., Tittabutr, P., Boonkerd, N., & Teaumroong, N. (2023). Insights into antifungal mechanisms of Bacillus velezensis S141 against Cercospora leaf spot in mungbean (V. radiata). Microbes and Environments, 38(1), ME22079. https://doi.org/10.1264/jsme2.ME22079
Siderophores, protease, cellulase, β-1,3-glucanase	B. cereus	Zhou, H., Ren, Z., Zu, X., Yu, X., Zhu, H., Li, X., Zhong, J., & Liu, E. (2021). Efficacy of plant growth-promoting bacteria Bacillus cereus YN917 for biocontrol of rice blast. Frontiers in Microbiology, 12, 684888. https://doi.org/10.3389/fmicb.2021.684888
Protease, β-glucanase, chitinase	B. siamensis	Gorai, P. S., Ghosh, R., Ghosh, S., Samanta, S., Sen, A., Panja, S., Gond, S. K., & Mandal, N. C. (2023). Management of black root rot disease caused by Fusarium solani CRP1 by endophytic Bacillus siamensis CNE6 through its metabolites and activation of plant defense genes. Microbiology Spectrum, 11(2), e03082-22. https://doi.org/10.1128/spectrum.03082-22
Protease, β-glucanase, surfactin, fengycin, iturin A	B. subtilis	Cazorla, F. M., Romero, D., Pérez‐García, A., Lugtenberg, B. J. J., de Vicente, A., & Bloemberg, G. (2007). Isolation and characterization of antagonistic Bacillus subtilis strains from the avocado rhizoplane displaying biocontrol activity. Journal of Applied Microbiology, 103(5), 1950–1959. https://doi.org/10.1111/j.1365-2672.2007.03433.x
β-glucanase (beta-1,3-1,4-glucanase)	B. amyloliquefaciens	Wang, R., Long, Z., Liang, X., Guo, S., Ning, N., Yang, L., Wang, X., Lu, B., & Gao, J. (2021). The role of a β-1,3-1,4-glucanase derived from Bacillus amyloliquefaciens FS6 in the protection of ginseng against Botrytis cinerea and Alternaria panax. Biological Control, 164, 104765. https://doi.org/10.1016/j.biocontrol.2021.104765
Β-glucanase,	B. velezensis	Vela-Corcia, D., Colino-Palomino, A. M., de Vicente, A., Pérez-García, A., & Romero, D. (2025). Characterization of BvlzGluc, a novel antifungal β-glucanase from Bacillus velezensis, with potential agricultural and industrial applications. bioRxiv. https://doi.org/10.1101/2025.01.23.634490
β-glucanase (beta-1,3-1,4-glucanase)	B. tequilensis	Wang, J., Niu, C., Liu, X., Chen, X., & Li, Q. (2014). Characterization of a new 1,3-1,4-β-glucanase gene from Bacillus tequilensis CGX5-1. Applied Biochemistry and Biotechnology, 173(4), 826–837. https://doi.org/10.1007/s12010-014-0900-8
Difficidin, bacillibactin, bacilysin	B. amyloliquefaciens	Tian, D., Song, X., Li, C., Zhou, W., Qin, L., Wei, L., Di, W., Huang, S., Li, B., Huang, Q., Long, S., He, Z. and Wei, S. (2021), Antifungal mechanism of Bacillus amyloliquefaciens strain GKT04 against Fusarium wilt revealed using genomic and transcriptomic analyses. MicrobiologyOpen, 10: e1192. https://doi.org/10.1002/mbo3.1192
Iturin, fengycin, surfactin, bacillaene, macrolactin, difficidin, bacillibactin	B. velezensis	Bidima, M. G. S., Chtaina, N., Ezzahiri, B., El Guilli, M., Barakat, I., & El Kamli, T. (2022). Antifungal activity of bioactive compounds produced by the endophyte Bacillus velezensis NC318 against the soil-borne pathogen Sclerotium rolfsii Sacc. Journal of Plant Protection Research, 62(4), xx–yy. https://doi.org/10.24425/jppr.2022.142139
Subtilosin, bacillaene, bacillibactin, bacilysin, fengycin.	B. subtilis	Li, P., Feng, B., Yao, Z., Wei, B., Zhao, Y., & Shi, S. (2022). Antifungal activity of endophytic Bacillus K1 against Botrytis cinerea. Frontiers in Microbiology, 13, 935675. https://doi.org/10.3389/fmicb.2022.935675
Difficidin, bacilysin, bacillaene, cellulase, amylase, protease, siderophore	B. velezensis	Wang, W.-Y., Kong, W.-L., Liao, Y.-C.-Z., & Zhu, L.-H. (2022). Identification of Bacillus velezensis SBB and Its Antifungal Effects against Verticillium dahliae. Journal of Fungi, 8(10), 1021. https://doi.org/10.3390/jof8101021
Chitinases	B. pumilus	Ghasemi, S., Ahmadian, G., Jelodar, N. B., & et al. (2010). Antifungal chitinases from Bacillus pumilus SG2: Preliminary report. World Journal of Microbiology and Biotechnology, 26, 1437–1443. https://doi.org/10.1007/s11274-010-0318-6
Chitinase, cellulase, protease, VOCs	B. pumilus	Dobrzyński, J., Jakubowska, Z., Kulkova, I., Kowalczyk, P., & Kramkowski, K. (2023). Biocontrol of fungal phytopathogens by Bacillus pumilus. Frontiers in Microbiology, 14, 1194606. https://doi.org/10.3389/fmicb.2023.1194606
Chitinase	B. thuringiensis, B. licheniformis	Gomaa, E. Z. (2012). Chitinase production by Bacillus thuringiensis and Bacillus licheniformis: Their potential in antifungal biocontrol. Journal of Microbiology, 50(1), 103–111. https://doi.org/10.1007/s12275-012-1343-y
Macrolactin R	B. siamensis	Ni, J., Yu, L., Li, F., et al. (2023). Macrolactin R from Bacillus siamensis and its antifungal activity against Botrytis cinerea. World J Microbiol Biotechnol. 39, 117. https://doi.org/10.1007/s11274-023-03563-x
Macrolactin A	B. subtilis	Pandey, C., Prabha, D., Negi, Y. K., Maheshwari, D. K., Dheeman, S., & Gupta, M. (2023). Macrolactin A mediated biocontrol of Fusarium oxysporum and Rhizoctonia solani infestation on Amaranthus hypochondriacus by Bacillus subtilis BS-58. Frontiers in Microbiology, 14, 1105849. https://doi.org/10.3389/fmicb.2023.1105849
Chitinase, protease, β-1,3-glucanases	B. subtilis, B. methylotrophicus	Saini, Neha, Manvika Sahgal, and Ajay Veer Singh. 2024. “Mechanisms of Cell Wall Degrading Enzymes from Bacillus Methylotrophicus and Bacillus Subtilis in Suppressing Foliar Blight Pathogens”. Journal of Advances in Biology & Biotechnology 27 (8):239-49. https://doi.org/10.9734/jabb/2024/v27i81136.
Chitinases	B. thuringiensis	Mehmood, M. A., Latif, M., Hussain, K., Gull, M., Latif, F., & Rajoka, M. I. (2015). Heterologous expression of the antifungal β-chitin binding protein CBP24 from Bacillus thuringiensis and its synergistic action with bacterial chitinases. Protein and Peptide Letters, 22(1), 84–91. https://doi.org/10.2174/0929866521666140901143114
Chitosanase	B. circulans	Tomita, M., Kikuchi, A., Kobayashi, M., & et al. (2013). Characterization of the antifungal activity of GH-46 subclass III chitosanase from Bacillus circulans MH-K1. Antonie van Leeuwenhoek, 104(4), 737–748. https://doi.org/10.1007/s10482-013-9982-5
Chitosanase	B. subtilis	Kilani-Feki, O., Frikha, F., Zouari, I., Jaoua, S., & Zouari, N. (2013). Heterologous expression and secretion of an antifungal Bacillus subtilis chitosanase (CSNV26) in Escherichia coli. Bioprocess and Biosystems Engineering, 36(7), 985–992. https://doi.org/10.1007/s00449-012-0834-x
Protease serine	B. licheniformis	Ling, L., Cheng, W., Jiang, K., & et al. (2022). Antifungal activity of a serine protease and enzymatic production traits of Bacillus licheniformis TG116. Archives of Microbiology, 204, 601. https://doi.org/10.1007/s00203-022-03216-x
Protease serine	B. licheniformis	Ji, Z.-L., Peng, S., Chen, L.-L., Liu, Y., Yan, C., & Zhu, F. (2020). Identification and characterization of a serine protease from Bacillus licheniformis W10: A potential antifungal agent. International Journal of Biological Macromolecules, 145, 594–603. https://doi.org/10.1016/j.ijbiomac.2019.12.216
Chitosanase	B. spp	Lee, Y. S., Yoo, J. S., Chung, S. Y., Lee, H. J., Moon, J. S., Kim, M. K., & Cho, Y. S. (2006). Cloning, purification, and characterization of chitosanase from Bacillus sp. DAU101. Applied Microbiology and Biotechnology, 73(1), 113–121. https://doi.org/10.1007/s00253-006-0444-0
Chitinase	B. cereus s.l.	Drewnowska, J. M., Fiodor, A., Barboza-Corona, J. E., & Swiecicka, I. (2020). Chitinolytic activity of phylogenetically diverse Bacillus cereus sensu lato from natural environments. Systematic and Applied Microbiology, 43(3), 126075. https://doi.org/10.1016/j.syapm.2020.126075
Chitinase	B. thuringiensis	Mehmood, M. A., Xiao, X., Hafeez, F. Y., Gai, Y., & Wang, F. (2010). Molecular characterization of an endochitinase from Bacillus thuringiensis subsp. konkukian. World Journal of Microbiology and Biotechnology, 26(9), 1667–1673. https://doi.org/10.1007/s11274-010-0341-7
Chitinase	B. thuringiensis	Mehmood, M. A., Latif, M., & Hafeez, F. Y. (2012). Heterologous expression and characterization of an antifungal chitinase Chi39 from Bacillus thuringiensis serovar konkukian. Pakistan Journal of Life and Social Sciences, 10(2), 116–122.
Chitinase	B. thuringiensis	Barboza-Corona, J. E., Nieto-Mazzocco, E., Velázquez-Robledo, R., Salcedo-Hernández, R., Bautista, M., Jiménez, B., & Ibarra, J. E. (2003). Cloning, sequencing, and expression of the chitinase gene chiA74 from Bacillus thuringiensis. Applied and Environmental Microbiology, 69(2), 1023–1029. https://doi.org/10.1128/AEM.69.2.1023-1029.2003
Iturin D, bacillomycin, surfactin A, siderophore, protease, chitinase	B. clarus, B. mojavensis, B. subtilis, B. rugosus, B. mojavensis, B. clarus, B. coahuilensis, B. cabrialesii, B. cabrialesii, B. rugosus, B. amyloliquefaciens, B. australimaris, B. pumilus, B. amyloliquefaciens	Kaul, N., Kashyap, P. L., Kumar, S., Singh, D., & Singh, G. P. (2022). Diversity and Exploration of Endophytic Bacilli for the Management of Head Scab (Fusarium graminearum) of Wheat. Pathogens, 11(10), 1088. https://doi.org/10.3390/pathogens11101088
Zwittermicin A, bacillibactin, chitinases	B. thuringiensis, B. weihenstephanensis	Hollensteiner, J., Wemheuer, F., Harting, R., Kolarzyk, A. M., Diaz Valerio, S. M., Poehlein, A., Brzuszkiewicz, E. B., Nesemann, K., Braus-Stromeyer, S. A., Braus, G. H., Daniel, R., & Liesegang, H. (2017). Bacillus thuringiensis and Bacillus weihenstephanensis inhibit the growth of phytopathogenic Verticillium species. Frontiers in Microbiology, 7, 2171. https://doi.org/10.3389/fmicb.2016.02171
Chitinases	B. cereus	Huang, C.-J., & Chen, C.-Y. (2005). High-level expression and characterization of two chitinases, ChiCH and ChiCW, of Bacillus cereus 28-9 in Escherichia coli. Biochemical and Biophysical Research Communications, 327(1), 8–17. https://doi.org/10.1016/j.bbrc.2004.11.140
Chitinases	B. pumilus	Ahmadian, G., Degrassi, G., Venturi, V., Zeigler, D. R., Soudi, M., & Zanguinejad, P. (2007). Bacillus pumilus SG2 isolated from saline conditions produces and secretes two chitinases. Journal of Applied Microbiology, 103(4), 1081–1089. https://doi.org/10.1111/j.1365-2672.2007.03340.x
Chitinase	B. subtilis	Huang, Y. J., Yang, H. T., Zhou, H. Z., Li, J. S., Wu, Y. Z., & Hu, J. D. (2006). Chitinase gene from Bacillus subtilis: cloning, sequencing and expression in Burkholderia B418. J Biol Control (Chi), 22, 72-77.
Chitosanase	B. subtilis	Pang, Y., Yang, J., Chen, X., Jia, Y., Li, T., Jin, J., Liu, H., Jiang, L., Hao, Y., Zhang, H., & Xie, Y. (2021). An Antifungal Chitosanase from Bacillus subtilis SH21. Molecules, 26(7), 1863. https://doi.org/10.3390/molecules26071863
Chitosanase	B. subtilis	Yang, Y., Zheng, Z., Xiao, Y., Zhang, J., Zhou, Y., Li, X., Li, S., & Yu, H. (2019). Cloning and Characterization of a Cold-adapted Chitosanase from Marine Bacterium Bacillus sp. BY01. Molecules, 24(21), 3915. https://doi.org/10.3390/molecules24213915
Chitinases	B. velezensis	Liu, F., Chen, S., Chen, X., Yong, B., & He, B. (2024). Identification of chitinase from Bacillus velezensis strain S161 and its antifungal activity against Penicillium digitatum. Protein Expression and Purification, 223, 106562. https://doi.org/10.1016/j.pep.2024.106562
β-1,3-glucanases	B. amyloliquefaciens	Abraham, A., Narayanan, S. P., Philip, S., Nair, D. G., Chandrasekharan, A., & Kochupurackal, J. (2013). In silico characterization of a novel β-1,3-glucanase gene from Bacillus amyloliquefaciens—a bacterial endophyte of Hevea brasiliensis antagonistic to Phytophthora meadii. Journal of Molecular Modeling, 19(3), 999–1007. https://doi.org/10.1007/s00894-012-1645-3
Chitinases	B. velezensis	Tran, D. M., Huynh, T. U., Nguyen, T. H., & Nguyen, T. T. (2022). Molecular analysis of genes involved in chitin degradation from the chitinolytic bacterium Bacillus velezensis. Antonie van Leeuwenhoek, 115(2), 215–231. https://doi.org/10.1007/s10482-021-01697-2
Surfactin, iturin A, bacillomycin D, fengycin, zwittermicin A	Bacillus subtilis, Bacillus amyloliquefaciens, Bacillus mycoides	Athukorala, S. N. P., Fernando, W. G. D., & Rashid, K. Y. (2009). Identification of antifungal antibiotics of Bacillus species isolated from different microhabitats using polymerase chain reaction and MALDI-TOF mass spectrometry. Canadian Journal of Microbiology, 55(9), 1021–1032. https://doi.org/10.1139/W09-067
Autolysins, bacteriocin and AHL-lactonases	B. thuringiensis	Raddadi, N., Belaouis, A., Tamagnini, I., Hansen, B. M., Hendriksen, N. B., Boudabous, A., Cherif, A., & Daffonchio, D. (2009). Characterization of polyvalent and safe Bacillus thuringiensis strains with potential use for biocontrol. Journal of Basic Microbiology, 49(3), 293–303. https://doi.org/10.1002/jobm.200800182
Zwittermicin A	B. cereus	Kevany, B. M., Rasko, D. A., & Thomas, M. G. (2009). Characterization of the complete Zwittermicin A biosynthesis gene cluster from Bacillus cereus. Applied and Environmental Microbiology, 75, 4389–4399. https://doi.org/10.1128/AEM.02518-08
Iturin, bacilysin, bacillomycin, surfactin, subtilin, subtilosin.	B. amyloliquefaciens	Vinodkumar, S., Nakkeeran, S., Renukadevi, P., & Malathi, V. G. (2017). Biocontrol potentials of antimicrobial peptide producing Bacillus species: Multifaceted antagonists for the management of stem rot of carnation caused by Sclerotinia sclerotiorum. Frontiers in Microbiology, 8, 446. https://doi.org/10.3389/fmicb.2017.00446
Subtilisin	B. subtilis	Corvey, C., Stein, T., Düsterhus, S., Karas, M., & Entian, K.-D. (2003). Activation of subtilin precursors by Bacillus subtilis extracellular serine proteases subtilisin (AprE), WprA, and Vpr. Biochemical and Biophysical Research Communications, 304(1), 48–54. https://doi.org/10.1016/S0006-291X(03)00529-1
Surfactin, butirosin A/butirosin B, fengycin, difficidin, bacillibactin, bacilysin, mersacidin	B. velezensis, B. amyloliquefaciens	R, S., Nakkeeran, S., Saranya, N., Senthilraja, C., Renukadevi, P., Krishnamoorthy, A. S., El Enshasy, H. A., El-Adawi, H., Malathi, V. G., Salmen, S. H., Ansari, M. J., Khan, N., & Sayyed, R. Z. (2021). Mining the Genome of Bacillus velezensis VB7 (CP047587) for MAMP Genes and Non-Ribosomal Peptide Synthetase Gene Clusters Conferring Antiviral and Antifungal Activity. Microorganisms, 9(12), 2511…
Chitinase, β-1,3-glucanase, protease, lipopeptides (subtilosin and subtilisin)	B. subtilis	Abdelmoteleb, A., Troncoso-Rojas, R., Gonzalez-Soto, T., & González-Mendoza, D. (2017). Antifungical Activity of Autochthonous Bacillus subtilis Isolated from Prosopis juliflora against Phytopathogenic Fungi. Mycobiology, 45(4), 385–391. https://doi.org/10.5941/MYCO.2017.45.4.385
Iturin, bacilysin, bacillomycin, surfactin and subtilin	B. amyloliquefaciens, B. subtilis	Nakkeeran, S., Surya, T., & Vinodkumar, S. (2020). Antifungal potential of plant growth promoting Bacillus species against blossom blight of rose. Journal of Plant Growth Regulation, 39(1), 99–111. https://doi.org/10.1007/s00344-019-09966-1
Rhizocticin A	B. subtilis	Kugler, M., Loeffler, W., Rapp, C., Vater, J., & Pauli, G. (1990). Rhizocticin A, an antifungal phosphono-oligopeptide of Bacillus subtilis ATCC 6633: Biological properties. Archives of Microbiology, 153(4), 276–281. https://doi.org/10.1007/BF00249082
Rhizocticins	B. subtilis	Borisova, S. A., Circello, B. T., Zhang, J. K., van der Donk, W. A., & Metcalf, W. W. (2010). Biosynthesis of rhizocticins, antifungal phosphonate oligopeptides produced by Bacillus subtilis ATCC 6633. Chemistry & Biology, 17(1), 28–37. https://doi.org/10.1016/j.chembiol.2009.11.017
Iturin A, Plipastatin A	B. amyloliquefaciens	Gong, A. D., Li, H. P., Yuan, Q. S., Song, X. S., Yao, W., et al. (2015). Antagonistic mechanism of Iturin A and Plipastatin A from Bacillus amyloliquefaciens S76-3 from wheat spikes against Fusarium graminearum. PLOS ONE, 10(2), e0116871. https://doi.org/10.1371/journal.pone.0116871
Chitinases	B. cereus	Huang, C.-J., Wang, T.-K., Chung, S.-C., & Chen, C.-Y. (2005). Identification of an antifungal chitinase from a potential biocontrol agent, Bacillus cereus 28-9. Journal of Biochemistry and Molecular Biology, 38(1), 82–88.
β-1,3-glucanases	B. simplex, B. subtilis	Khan, N., Martínez-Hidalgo, P., Ice, T. A., Maymon, M., Humm, E. A., Nejat, N., Sanders, E. R., Kaplan, D., & Hirsch, A. M. (2018). Antifungal activity of Bacillus species against Fusarium and analysis of the potential mechanisms used in biocontrol. Frontiers in Microbiology, 9, 2363. https://doi.org/10.3389/fmicb.2018.02363
Chitosanase	B. atrophaeus	Cui, D., Yang, J., Lu, B., & Shen, H. (2021). Efficient preparation of chitooligosaccharide with a potential chitosanase Csn-SH and its application for fungi disease protection. Frontiers in Microbiology, 12, 682829. https://doi.org/10.3389/fmicb.2021.682829

[truncated: 7 more sheets: Table S11. Genes associated wit, Table S12. Matrix of presence-a, Table S13. Presence-absence of , Table S14. CAZyme families, Table S15. Antibiotic resistanc, Table S16. Virulence factors (V, Table S17. Biofertilization gen]
